# Supplementary material for: Double deletion of tetraspanins CD9 and CD81 in mice leads to a syndrome resembling accelerated aging
Source: Sci Rep. 2018 Mar 23;8:5145. doi: 10.1038/s41598-018-23338-x (PMC5865149; doi:10.1038/s41598-018-23338-x)
Supplement: Supplementary file 2 — Supplemental Table 3 [file 41598_2018_23338_MOESM2_ESM.xlsx]

## Sheet: Sheet0 (2)
Supplemantal Table 3. Gene expression lists of 15W CD9/CD81 DKO lungs and WT lungs
		DKO/WT		© 2000-2016 QIAGEN. All rights reserved.
ProbeName	GeneName	Log Ratio
A_51_P223443	CD81	-6.114
A_55_P2119377	Klri2	-4.761
A_55_P2032489		-4.144
A_51_P320852	CD9	-3.836
A_55_P1963227	CLEC12B	-3.441
A_30_P01019435		-3.398
A_55_P1964325	KLRB1	-3.062
A_51_P192964	CLEC12B	-3.041
A_55_P2048448	Klra23	-2.904
A_66_P114826		-2.890
A_55_P1965574	OVOS2	-2.692
A_55_P2004527	Klra7 (includes others)	-2.579
A_55_P2186051	Klra7 (includes others)	-2.235
A_51_P109570	KLRB1	-2.179
A_55_P1984401	SHANK2	-2.071
A_66_P103996	Gata5os	-2.019
A_55_P2004547	Klra7 (includes others)	-2.010
A_55_P2004526	Klra7 (includes others)	-1.978
A_55_P2044602	SIAH3	-1.909
A_55_P2106681	KLRB1	-1.834
A_52_P390127	KLRC1	-1.818
A_52_P599514	KLRB1	-1.813
A_66_P133153		-1.804
A_52_P146513	Speer4a (includes others)	-1.759
A_55_P2126441	Speer4a (includes others)	-1.710
A_55_P2077956	Klrb1	-1.584
A_66_P134109	Gm3331	-1.491
A_55_P2337073	MID1	-1.489
A_51_P482121	EDN2	-1.487
A_52_P900300	Gm6213	-1.448
A_52_P482897	AREG	-1.373
A_52_P400905	Igkv8-16	-1.348
A_55_P2093920	Pzp	-1.338
A_52_P42245	KLRB1	-1.314
A_55_P2033278	Speer5-ps1	-1.309
A_55_P2022332		-1.298
A_55_P2041140	Speer4a (includes others)	-1.287
A_30_P01024781		-1.277
A_55_P2183147	TDGF1	-1.272
A_52_P425734	AFM	-1.264
A_30_P01021204		-1.262
A_55_P2147083	TNFAIP6	-1.261
A_51_P487487	Speer4a (includes others)	-1.219
A_30_P01022841		-1.212
A_55_P2117614	TNFRSF13C	-1.208
A_30_P01019238		-1.199
A_55_P2068315	Speer4a (includes others)	-1.194
A_52_P452689	ATF3	-1.180
A_55_P2075067	Speer4a (includes others)	-1.179
A_66_P115921	Klra7 (includes others)	-1.175
A_55_P2021565	NTF3	-1.145
A_30_P01029309		-1.137
A_30_P01026502		-1.127
A_55_P2147081	TNFAIP6	-1.103
A_55_P2392485	KIAA0408	-1.099
A_55_P2055732		-1.083
A_55_P2014460	BDKRB1	-1.051
A_55_P2386359	D030020J04Rik	-1.050
A_51_P154485	FCRLA	-1.044
A_30_P01026930		-1.035
A_51_P331288	Akr1b7	-1.033
A_55_P1983508	NR4A2	-1.023
A_51_P212068	AOC1	-1.019
A_52_P253179	IGFBP3	-1.017
A_55_P2147791	FAM129C	-1.013
A_55_P1959500	Ces2e	-1.005
A_55_P2041141	Speer4a (includes others)	-0.995
A_55_P2122020	KLF4	-0.992
A_55_P2083874	VSIG1	-0.991
A_51_P472393	4930426D05Rik	-0.983
A_52_P30728	Abca17	-0.967
A_55_P2135079	H2-M5	-0.965
A_66_P103027	CLEC9A	-0.961
A_30_P01022803		-0.961
A_30_P01020777		-0.949
A_30_P01032940		-0.936
A_55_P2087985		-0.928
A_30_P01018987		-0.914
A_52_P706060	MEX3A	-0.906
A_65_P18951	KIAA0355	-0.900
A_52_P494622	NR4A2	-0.897
A_52_P381484	SPON2	-0.882
A_55_P1983588	PMEPA1	-0.881
A_55_P1993404		-0.879
A_55_P2135967		-0.878
A_30_P01028816		-0.877
A_55_P1997997	Klra23	-0.875
A_30_P01023045		-0.875
A_55_P2001818	TNFAIP6	-0.871
A_30_P01019962		-0.869
A_55_P2148185	LZTS1	-0.868
A_55_P2009058		-0.863
A_55_P2194992	GMNC	-0.859
A_55_P2003678	Gm10129	-0.856
A_30_P01026771		-0.856
A_55_P1979142		-0.848
A_30_P01020601		-0.842
A_30_P01027992		-0.837
A_55_P2087984	DNAJA1	-0.832
A_55_P2117623	TNFRSF13C	-0.832
A_55_P2275969	9630023C09Rik	-0.829	fingolimod phosphate, fingolimod
A_55_P1994630	DPP6	-0.825
A_55_P2138966	NAB2	-0.816
A_30_P01026565		-0.812
A_51_P128075	Tescl	-0.811
A_55_P2186180	SAYSD1	-0.803
A_51_P423976	CREM	-0.802
A_52_P820196	Cxcl15	-0.802
A_51_P370458	Krtap17-1	-0.801
A_55_P2361841	4933401L05Rik	-0.798
A_55_P2095663	PGR	-0.798
A_55_P2251974	A930038B10Rik	-0.795
A_51_P153486	DNAJB1	-0.791
A_30_P01021962		-0.788	misoprostol, dienogest, ulipristal acetate, asoprisnil, ethynodiol diacetate, norethindrone acetate, ethinyl estradiol/ethynodiol diacetate, estradiol cypionate/medroxyprogesterone acetate, tosagestin, estradiol/norethindrone acetate, ZK 230211, etonogestrel, nestorone, telapristone acetate, ethinyl estradiol/etonogestrel, 17alpha-hydroxyprogesterone caproate, leuprolide acetate/norethindrone ace…
A_30_P01022417		-0.787
A_55_P2472735	C130026I21Rik (includes others)	-0.786
A_55_P2072150	VPREB1	-0.777
A_30_P01018559		-0.776	clopidogrel/telmisartan, clopidogrel
A_30_P01018737		-0.774
A_55_P1953306		-0.771
A_55_P2043337	COLQ	-0.770
A_51_P182311	Clec2d (includes others)	-0.768
A_55_P2033690		-0.767
A_55_P2216976	D13Ertd608e	-0.764
A_52_P280360	RBM3	-0.764
A_55_P2069301	1810010D01Rik	-0.763
A_30_P01031748		-0.762
A_55_P2015169	CLEC2A	-0.760
A_66_P115236	1810010D01Rik	-0.757
A_30_P01020805		-0.757
A_55_P2011700	Gm3364	-0.746
A_30_P01021561		-0.744
A_30_P01028742		-0.743
A_52_P460957	CREM	-0.742
A_30_P01026351		-0.741
A_55_P1965776	Ahsa2	-0.740
A_30_P01018936		-0.739
A_30_P01025428		-0.736
A_51_P237668	BEX1	-0.735
A_55_P2042849	DISC1	-0.731
A_55_P2419021	9330188P03Rik	-0.730
A_55_P2027307	LOC105246271	-0.730
A_55_P2038313		-0.728
A_52_P366525	COQ10B	-0.722
A_30_P01029648		-0.722
A_30_P01019546		-0.722
A_66_P134297	OR10G7	-0.720
A_55_P1977484	CDC7	-0.717
A_55_P2393543	KIAA2026	-0.716
A_55_P2049771	Gm42375	-0.713
A_30_P01024650		-0.710
A_55_P2088178	CBLN2	-0.709
A_52_P154026	ZCWPW1	-0.708
A_55_P2180415	CD72	-0.707
A_51_P337230	GALNT14	-0.705	betamethasone/clotrimazole, clotrimazole, senicapoc
A_30_P01021309		-0.704
A_51_P283004	TINAG	-0.698
A_30_P01020590		-0.698
A_55_P2053302		-0.697	efalizumab
A_30_P01032938		-0.695	abciximab, TP 9201, eptifibatide, tirofiban
A_55_P2419299	1110006E14Rik	-0.694
A_55_P2244677	6720422M22Rik	-0.694
A_51_P272993	NTM	-0.691
A_30_P01024983		-0.691
A_55_P1961270	CD72	-0.689
A_30_P01033009		-0.685
A_30_P01027535		-0.685
A_30_P01020215		-0.684
A_55_P2095047	MAT2A	-0.682
A_51_P305843	CHORDC1	-0.681
A_55_P2004213	Gprasp2	-0.681
A_52_P97572	APLNR	-0.674
A_55_P1955778	ADAMTS4	-0.673
A_30_P01018784		-0.672
A_30_P01020488		-0.672
A_55_P2290443	HTR1B	-0.671
A_55_P2025330	TACR2	-0.671
A_30_P01032917		-0.671
A_55_P2169019	ZNF879	-0.669
A_55_P2025006	KLK3	-0.667
A_52_P374157	KBTBD8	-0.666
A_55_P2413378		-0.665
A_55_P2164890	TRMO	-0.662
A_30_P01026974		-0.662
A_30_P01020730		-0.659
A_55_P2068501	4921508M14Rik	-0.658
A_30_P01027286		-0.658
A_55_P2173626	SAMD3	-0.657	IgG
A_30_P01023616		-0.654
A_55_P2382105	BC035044	-0.651
A_55_P2183914	C5orf28	-0.650
A_30_P01030212		-0.650
A_30_P01023457		-0.649
A_55_P1963184	PGAP1	-0.648
A_55_P2071716	Klre1	-0.647
A_52_P671812	LOC102642432	-0.645
A_55_P2037817	PALMD	-0.644
A_55_P2312654		-0.644
A_55_P2033362	EGR2	-0.643
A_51_P487818	FABP1	-0.642
A_52_P563450	BRIX1	-0.641
A_52_P621617	DNAJB4	-0.641
A_55_P2157532		-0.641
A_55_P2089488	COQ10B	-0.640
A_55_P2021495		-0.637
A_55_P2094721	SOX11	-0.635
A_30_P01026284		-0.635
A_52_P98752	ARHGEF15	-0.632
A_30_P01026021		-0.632
A_66_P100365		-0.632
A_30_P01027278		-0.629
A_52_P164161	CYP51A1	-0.628
A_55_P2038217	ATP13A4	-0.624
A_55_P2002933	KLK3	-0.624
A_30_P01025321		-0.624
A_51_P500344	MAT2A	-0.623
A_51_P184508	Speer5-ps1	-0.623
A_55_P2085142	SPP1	-0.621
A_30_P01019832		-0.620
A_30_P01030408		-0.620
A_52_P359591	ZNF354B	-0.619
A_30_P01023097		-0.617
A_55_P2398270	5033423O07Rik	-0.616
A_51_P468140	SERPIND1	-0.616
A_55_P2471029	5031434C07Rik	-0.615
A_55_P1968304		-0.615
A_55_P2081050	KCNJ13	-0.614
A_55_P2165790	Siglech	-0.614
A_51_P157953	SOGA3	-0.614
A_30_P01030490		-0.614
A_52_P100926	IL1A	-0.613	digoxin, ethacrynic acid, perphenazine
A_51_P159492	OCRL	-0.610
A_55_P2058127	PDE4DIP	-0.610
A_55_P2123486	MAP3K10	-0.609
A_52_P478187	DLC1	-0.607
A_66_P101707	Adam4/Gm4787	-0.606
A_55_P2145024	ZNF286A	-0.605
A_30_P01033056		-0.605	sulfasalazine, balsalazide, mesalamine, masoprocol
A_52_P255224	Gm5784	-0.603
A_51_P452576	Zfp459	-0.601
A_51_P129803	CACYBP	-0.597
A_55_P2402929	B430203I24Rik	-0.595
A_51_P334104	DCN	-0.595
A_55_P2360092		-0.595
A_51_P289239	F8	-0.594
A_55_P2017413	Gm4788	-0.594
A_30_P01027671		-0.594
A_30_P01030609		-0.593
A_55_P2167209		-0.593
A_55_P2022399	GHRL	-0.592
A_66_P109183	APOLD1	-0.590
A_55_P2005956	Egfbp2	-0.590
A_52_P489295	ADAMTS1	-0.589
A_55_P1972659	SPACA1	-0.589
A_52_P272906	Fbxl12os	-0.588
A_55_P2179027	GEM	-0.587
A_30_P01024693		-0.587
A_55_P2382400	C030017G13Rik	-0.586	Drug(s)
A_55_P2177278	Gm14685 (includes others)	0.587
A_52_P21486	Hamp/Hamp2	0.588
A_55_P2074656	PADI2	0.588
A_55_P2071829	TLN2	0.589
A_52_P410765	SEMA7A	0.592
A_51_P507974	BRF2	0.593
A_51_P389636	KCNN4	0.593
A_66_P111871	Gm3336	0.596
A_55_P2028263	PIK3CD	0.596
A_55_P2045682	RASSF5	0.596
A_55_P2029417	2610318N02Rik	0.604
A_55_P2099765	WRNIP1	0.604
A_55_P2075070	S1PR5	0.605
A_51_P429335	PRSS16	0.606	TA 270, benoxaprofen, diclofenac/omeprazole, diclofenac/misoprostol, diclofenac, diethylcarbamazine, meclofenamic acid, zileuton, sulfasalazine, balsalazide, mesalamine, masoprocol
A_55_P1973573	SPN	0.607
A_55_P2152009	TESC	0.611
A_51_P121891	RAC2	0.612
A_55_P2074055		0.612
A_30_P01032687		0.612
A_55_P2345853	3830612M24	0.614
A_55_P2100060	Cyp2ab1	0.614
A_51_P134812	CHAC1	0.615
A_51_P130497	Zcchc13	0.615
A_55_P1982896	LPCAT2	0.616
A_52_P78333	LRRC29	0.616
A_51_P511315	PSTPIP1	0.617
A_30_P01021433		0.617
A_55_P2048912	THEMIS2	0.618
A_52_P167278	MTHFD1L	0.622
A_30_P01020772		0.622
A_55_P2078365	RGS12	0.624	NMS-1116354, BMS-863233, TAK-931
A_30_P01024122		0.624
A_55_P2042016		0.626
A_55_P2067583	CD68	0.629
A_55_P2236138	4930447F24Rik	0.630
A_55_P2122200	PRKAR2B	0.631
A_30_P01033298		0.631
A_55_P2048119	SLC29A4	0.634
A_55_P2067757	Psg18 (includes others)	0.635
A_51_P203182	APOBR	0.636
A_30_P01022472		0.639
A_55_P2425938	2810468N07Rik	0.641	posaconazole, luliconazole, efinaconazole, betamethasone/clotrimazole, econazole, itraconazole, clotrimazole, fluconazole, miconazole, bifonazole, ketoconazole, sertaconazole, oxiconazole, terconazole, voriconazole
A_55_P1958457	NBEAL2	0.641
A_55_P2024595	ATXN7L1	0.642
A_52_P144818	PPP1R1A	0.642
A_52_P619851	4930518F22Rik	0.644
A_52_P66371	NLRX1	0.646
A_52_P547662	P2RY1	0.647
A_30_P01030908		0.649	afatinib, sapitinib, MEHD7945A, osimertinib, RO5479599, LJM716, MM-111, MM-141, zirconium-89-labeled RO5479599, patritumab, GSK2849330, afatinib/cetuximab
A_55_P2317580	Gm11747	0.650	drotrecogin alfa, F9
A_51_P247249	ALOX5	0.653
A_52_P658437	ESPL1	0.656
A_55_P2115442	Clec2d (includes others)	0.657
A_55_P2028268	PIK3CD	0.657
A_52_P40832	RAB11FIP4	0.661
A_55_P2195077	1700066D14Rik	0.662
A_51_P208435	STON1	0.663
A_51_P348280	IL17RA	0.664
A_55_P2307603	R74862	0.665
A_55_P2122150	ADGRL3	0.667
A_55_P2180949	LCP2	0.670
A_51_P278489	ITFG2	0.671
A_55_P2025248	MXD1	0.672
A_30_P01022834		0.672
A_52_P114905	Ifitm10	0.673
A_55_P2269819	FAM107A	0.675
A_30_P01028665		0.676
A_30_P01023575		0.677
A_66_P103126	Gm12474	0.681	dextromethorphan/morphine, neramexane, bicifadine, delucemine, nebostinel, besonprodil, UK-240455, tenocyclidine, dextromethorphan/quinidine, donepezil/memantine, ketamine, felbamate, ifenprodil, memantine, orphenadrine, cycloserine, N-(2-indanyl)glycinamide, dextromethorphan, brompheniramine/dextromethorphan/pseudoephedrine, chlorpheniramine/dextromethorphan/phenylephrine, carbinoxamine/dextrome…
A_55_P2053372	Rbfox3	0.681
A_30_P01027265		0.681
A_55_P2119985	BAIAP2	0.686	caffeine/ergotamine, asenapine, donitriptan, naproxen/sumatriptan, vortioxetine, sumatriptan, eletriptan, frovatriptan, almotriptan, fenfluramine, dihydroergotamine, ergotamine, naratriptan, zolmitriptan, rizatriptan
A_51_P137419	CST7	0.686
A_52_P329451	MBP	0.688
A_30_P01022856		0.688
A_55_P1995007	ARHGAP11A	0.689
A_51_P262208	ITGB2	0.691
A_55_P2003393	LOC102637409	0.695
A_51_P260578	ST8SIA2	0.701	dalfampridine
A_30_P01022464		0.702
A_55_P1992749	EPB41L1	0.706
A_30_P01023361		0.706
A_55_P1970954	PKNOX2	0.710
A_51_P212754	TGFBI	0.711
A_55_P1958039	Klra16	0.712
A_51_P312035	CD300E	0.716
A_51_P377452	NCF4	0.716
A_66_P139683	ZBP1	0.717
A_55_P1997821	NAT8L	0.718
A_51_P427624	PGC	0.720
A_30_P01032014		0.720
A_51_P272227	TMEM89	0.722
A_51_P200083	GRINA	0.729
A_55_P2034033	IL12RB1	0.729
A_55_P2152225	IHH	0.732
A_52_P635338	FES	0.733
A_51_P316951	WIPF3	0.733
A_55_P1984695	IP6K3	0.737
A_55_P2007964	CX3CR1	0.741
A_55_P2143070	ASS1	0.746
A_52_P99810	CX3CR1	0.747
A_52_P498086	SPI1	0.748
A_52_P144310	GAD1	0.751
A_55_P2273439	NLRP3	0.753
A_30_P01030387		0.754
A_30_P01024949		0.758
A_52_P186033	SPN	0.760
A_30_P01022262		0.761
A_30_P01032711		0.764
A_55_P1977776	Rs5-8s1	0.766
A_30_P01026738		0.769	cabozantinib, cabozantinib/erlotinib, TSR-011, entrectinib, PLX7486, DS-6051b
A_52_P23661	CLDN19	0.770
A_52_P644264	CAPN12	0.771
A_30_P01017646		0.772
A_55_P2026139	Nxpe5	0.776
A_55_P2015715	RAB4A	0.786
A_55_P1961576	YPEL1	0.788
A_55_P2184601	ITGAL	0.789	SF 1126, PX-866, dactolisib, pictilisib, buparlisib, XL147, idelalisib, idelalisib/rituximab, PQR309, AMG-319, INCB050465, RP6530, INCB040093, acalisib, PWT143
A_51_P515120	HS3ST3A1	0.790	SF 1126, PX-866, dactolisib, pictilisib, buparlisib, XL147, idelalisib, idelalisib/rituximab, PQR309, AMG-319, INCB050465, RP6530, INCB040093, acalisib, PWT143
A_55_P2106931	KCNA2	0.791
A_55_P2045096	HJURP	0.799
A_55_P2054362	CX3CR1	0.803
A_51_P186476	SLC11A1	0.805
A_30_P01018888		0.807
A_55_P2098791	Gm32031	0.809
A_52_P371135	C130050O18Rik	0.811
A_30_P01030546		0.811
A_52_P365011	FES	0.818
A_55_P1961451	ADAMTS7	0.829
A_55_P2056443	AKNA	0.831
A_55_P2383283	2310001H17Rik	0.836	ardeparin, glucuronyl glucosamine glycan sulfate
A_51_P286357	Adgre4	0.838
A_55_P2028949	Gm21944	0.846
A_30_P01028919		0.847
A_55_P2031471	RUFY4	0.856	acetaminophen/clemastine/pseudoephedrine, acetaminophen/dexbrompheniramine/pseudoephedrine, dexbrompheniramine/pseudoephedrine, chlorpheniramine/ibuprofen/pseudoephedrine, cetirizine/pseudoephedrine, lisdexamfetamine, DOV-102,677, armodafinil, phentermine/topiramate, ioflupane I-123, hydrocodone/pseudoephedrine, bupropion/naltrexone, fexofenadine/pseudoephedrine, fenfluramine/phentermine, loratad…
A_51_P181517	FCGR3A/FCGR3B	0.859
A_55_P2023612	IKZF1	0.870
A_55_P2103887	Clec4a4	0.872
A_55_P2139356	IGHM	0.873
A_30_P01018383		0.874
A_30_P01031217		0.876
A_55_P2019457	ENO2	0.884
A_52_P1044964	GRIN2B	0.885
A_30_P01024432		0.885
A_30_P01018654		0.887
A_52_P315423		0.887
A_52_P42069	PROKR1	0.888	SR 48968
A_55_P2096023	Gm17167 (includes others)	0.899
A_52_P225584	ABHD15	0.902
A_30_P01027797		0.904
A_52_P496726	RASD1	0.905
A_55_P1954231	LRTM2	0.908
A_30_P01017796		0.908
A_55_P2417224		0.915
A_55_P2172693		0.917
A_51_P108973	C14orf93	0.918
A_30_P01030508		0.921
A_55_P2043171	LILRB3	0.932
A_55_P2182273	BIN2	0.938	epothilone B, colchicine/probenecid, larotaxel, ABT-751, eribulin, simotaxel, davunetide, vintafolide, milataxel, cevipabulin, cabazitaxel, gemcitabine/paclitaxel, vindesine, bortezomib/paclitaxel, docetaxel/prednisone, capecitabine/docetaxel, paclitaxel/trastuzumab, cabazitaxel/prednisone, cyclophosphamide/prednisone/vincristine, docetaxel/hydrocortisone, cyclophosphamide/docetaxel, gemcitabine/…
A_55_P1993876	OTUD7A	0.943
A_55_P2148641	RAB4A	0.943
A_52_P38639	FERMT3	0.944
A_55_P2021094	Tmem181b-ps	0.959
A_51_P439299	RELT	0.967
A_66_P112305	MYO1F	0.976
A_51_P371750	MARCO	0.983
A_55_P2033481	FAM205A	0.988
A_55_P2398499	4833428L15Rik	1.001
A_55_P2055189	KCNG1	1.003
A_30_P01027121		1.007
A_65_P04961	NTRK2	1.010
A_55_P2119897	ERBB3	1.024
A_55_P2305010	A730089K16Rik	1.025
A_55_P2124273	MYO1F	1.032
A_55_P1973941	SLC7A5	1.037
A_55_P2050828	Olfr469	1.038
A_55_P2052834	Lst1	1.043
A_55_P2053404	LILRB3	1.048
A_51_P179241	TSSC4	1.048
A_52_P964651	FAM65C	1.050
A_55_P2102998	Gm3893	1.067
A_52_P33831	LRRC27	1.080
A_52_P684138	DPF3	1.088
A_55_P2171764	SPAG11B	1.095
A_30_P01030682		1.095
A_55_P2169247	Gm15056	1.099
A_55_P2015541	HIF3A	1.110
A_30_P01021663		1.118
A_52_P18236	LILRB3	1.122
A_55_P2192961	Trim30b	1.138
A_55_P2022258		1.139
A_51_P214187	SLC6A3	1.140
A_51_P162894	C16orf86	1.149
A_55_P1953273	Gm3893	1.167
A_51_P520306	ALOX12	1.174
A_66_P126159	TUBB1	1.188
A_55_P2171768	SPAG11B	1.214
A_55_P2018330	FAM205A	1.226
A_55_P2081164	CD300LF	1.239
A_55_P2079659	DNASE2B	1.239
A_55_P2159746	MFSD2B	1.267
A_55_P2033480	FAM205A	1.274
A_55_P2042331	GZMK	1.277
A_30_P01020557		1.277
A_52_P459564	ITGA2B	1.328
A_55_P1960237	SLC2A6	1.339
A_52_P253044	SYT13	1.387
A_55_P2121294		1.435
A_52_P425890	Slfn1	1.501
A_55_P2037662	ATP1A3	1.678
A_30_P01018926		1.696
A_51_P370678	GFI1B	1.773
A_55_P2037343	HLA-A	1.796
A_51_P472867	OAS3	1.836
A_55_P1981804	GP1BA	1.971
A_55_P2151638	Klra15	2.065
A_55_P2204779	AU019990	2.122
A_52_P287692	STK32C	2.927
A_55_P2157859	Klra17	3.207
A_52_P25026	Klra17	3.263
A_55_P2170350	Klra22	4.591
ID	Symbol	Exp Log Ratio
