# Supplementary material for: Double deletion of tetraspanins CD9 and CD81 in mice leads to a syndrome resembling accelerated aging
Source: Sci Rep. 2018 Mar 23;8:5145. doi: 10.1038/s41598-018-23338-x (PMC5865149; doi:10.1038/s41598-018-23338-x)
Supplement: Supplementary file 3 — Supplemental Table 4 [file 41598_2018_23338_MOESM3_ESM.xlsx]

## Sheet: LogRatio
Supplemantal Table 4. Gene expression lists of CD9/CD81 DKD epithelial cells and control cells
		DKD/si-cont
ProbeName	GeneName	LogRatio	FoldChange
A_33_P3272921	ARID3A	0.717676	5.22007
A_21_P0006042	ENST00000437712	0.71585	5.19817
A_23_P395426	DIDO1	0.712817	5.16199
A_33_P3291650	ENST00000390268	0.711349	5.14457
A_21_P0009999	XLOC_013639	0.705135	5.07149
A_21_P0014083	AGAP1-IT1	0.704504	5.06412
A_23_P118894	PRR15L	0.700386	5.01632
A_24_P406601	OLFM1	0.699889	5.01059
A_23_P54144	BMP4	0.699762	5.00913
A_24_P42389	OTUD6A	0.699593	5.00718
A_23_P210554	SPATA2	0.69776	4.98609
A_23_P2705	LPAR6	0.685472	4.84699
A_33_P3279353	AZU1	0.683095	4.82053
A_23_P406385	FBXL16	0.682843	4.81774
A_24_P63019	IL1R2	0.678053	4.76489
A_33_P3424577	ENST00000570538	0.675336	4.73517
A_21_P0003853	FAM160A1	0.675058	4.73214
A_21_P0000926	LOC100130417	0.670754	4.68548
A_23_P417891	ARHGEF7	0.66876	4.66401
A_23_P163402	CYP1A1	0.667331	4.64869
A_21_P0000129	DCLK1	0.662612	4.59846
A_23_P125705	NAP1L2	0.662461	4.59686
A_23_P102000	CXCR4	0.660966	4.58106
A_23_P102000	CXCR4	0.660032	4.57122
A_33_P3413355	CHST1	0.657496	4.5446
A_33_P3337405	ENST00000597871	0.654607	4.51447
A_23_P346093	TMC8	0.651868	4.48609
A_33_P3251492	LOC100133669	0.650638	4.4734
A_24_P923251	TGM2	0.648973	4.45629
A_33_P3294277	CYP4F3	0.643116	4.39659
A_23_P205074	SLC46A3	0.642855	4.39395
A_21_P0010902	LOC101927549	0.642284	4.38817
A_23_P70318	ENPP4	0.641265	4.3779
A_23_P118894	PRR15L	0.640599	4.37119
A_33_P3326568	GLIS3	0.639649	4.36163
A_23_P91910	PLSCR4	0.632695	4.29235
A_33_P3588134	PANX2	0.623738	4.20473
A_24_P941557	MVB12B	0.62251	4.19285
A_23_P110837	IRX4	0.615563	4.12632
A_24_P822704	TMEM198	0.612903	4.10113
A_21_P0009943	XLOC_013480	0.609569	4.06976
A_23_P425681	CCK	0.609422	4.06839
A_33_P3263841	RCHY1	0.601825	3.99783
A_24_P691826	LOC645638	0.600302	3.98384
A_23_P153320	ICAM1	0.599503	3.97652
A_23_P118894	PRR15L	0.598969	3.97164
A_33_P3403708	THC2521366	0.598009	3.96286
A_33_P3235721	C11orf87	0.595116	3.93655
A_33_P3329088	PRSS8	0.59465	3.93233
A_23_P133691	RRAGD	0.593943	3.92594
A_23_P370054	MAGEB18	0.591029	3.89968
A_33_P3280597	A_33_P3280597	0.589507	3.88604
A_24_P24002	A_24_P24002	0.588318	3.87542
A_23_P94230	LY96	0.587624	3.86923
A_33_P3248265	LTB	0.587448	3.86766
A_23_P50710	CYP4F2	0.586288	3.85734
A_23_P118894	PRR15L	0.585133	3.8471
A_23_P106389	SEMA7A	0.583044	3.82863
A_23_P62642	CCDC19	0.581676	3.81659
A_33_P3231363	STK3	0.580973	3.81042
A_23_P133665	FRK	0.580016	3.80203
A_24_P373768	GIPR	0.572818	3.73954
A_33_P3255814	MRS2	0.572557	3.73729
A_23_P500000	SCEL	0.571566	3.72877
A_33_P3410599	FAM46A	0.552926	3.57212
A_24_P81900	SLC2A3	0.548134	3.53292
A_23_P420373	DNMT3A	0.545099	3.50832
A_21_P0003854	FAM160A1	0.54288	3.49044
A_33_P3296687	KRT33A	0.542471	3.48715
A_33_P3284359	NR0B1	0.542395	3.48654
A_21_P0012214	TCONS_l2_00017370	0.542256	3.48542
A_21_P0009773	XLOC_013370	0.541851	3.48218
A_33_P3291160	A_33_P3291160	0.540909	3.47463
A_24_P7652	MAP7D2	0.539514	3.46349
A_24_P34155	RUNX1	0.53932	3.46194
A_23_P118894	PRR15L	0.537541	3.44779
A_23_P101054	KRT34	0.536526	3.43974
A_24_P77904	HOXA10	0.535868	3.43453
A_33_P3278774	ENST00000483826	0.533038	3.41223
A_21_P0009342	LOC645638	0.533021	3.41209
A_23_P35444	INA	0.530148	3.3896
A_33_P3389286	SFN	0.528835	3.37936
A_21_P0009972	LINC01273	0.528324	3.37539
A_24_P190472	SLPI	0.527589	3.36968
A_21_P0002010	LINC00299	0.526715	3.36291
A_23_P56559	DHRS9	0.524461	3.3455
A_24_P379233	GJB3	0.520433	3.31461
A_23_P138105	MED18	0.517807	3.29463
A_33_P3377649	PRSS16	0.515996	3.28092
A_23_P143952	CEP97	0.51559	3.27786
A_23_P200780	TGFBR3	0.515291	3.2756
A_33_P3244283	CAMK2N2	0.514351	3.26852
A_33_P3405904	THC2719035	0.513143	3.25944
A_33_P3335233	HKDC1	0.512425	3.25406
A_21_P0011730	XLOC_014512	0.511843	3.24969
A_24_P450596	ZNF850	0.509009	3.22856
A_33_P3344579	DLD	0.507505	3.2174
A_33_P3251093	SLC36A1	0.50694	3.21321
A_23_P153320	ICAM1	0.504977	3.19873
A_24_P391868	CPLX2	0.502227	3.17854
A_21_P0012738	LOC101927184	0.500673	3.16719
A_33_P3345031	A_33_P3345031	0.498183	3.14908
A_23_P117387	MIA2	0.498126	3.14866
A_21_P0009341	LOC645638	0.49786	3.14673
A_24_P678104	STMN3	0.497803	3.14632
A_23_P106389	SEMA7A	0.497197	3.14193
A_33_P3307207	URAD	0.496428	3.13637
A_23_P47073	WDR37	0.495615	3.13051
A_32_P195647	KLHL15	0.495091	3.12674
A_33_P3422897	ABCA1	0.494788	3.12456
A_23_P138194	NCF2	0.493306	3.11391
A_33_P3377391	LINC01413	0.49151	3.10106
A_21_P0010689	XLOC_014512	0.489353	3.08569
A_21_P0000040	ZBTB24	0.486621	3.06634
A_19_P00801490	ENST00000567197	0.4864	3.06478
A_23_P118894	PRR15L	0.484803	3.05354
A_23_P403335	EXPH5	0.484588	3.05202
A_23_P10232	BANK1	0.48376	3.04621
A_23_P10232	BANK1	0.481172	3.02811
A_24_P938614	CDS1	0.481133	3.02784
A_33_P3221753	SLC22A25	0.480042	3.02024
A_21_P0002953	XLOC_002629	0.47901	3.01308
A_21_P0013856	XLOC_014512	0.478597	3.01021
A_33_P3228722	ENST00000397466	0.477524	3.00278
A_33_P3626709	LOC100129280	0.476332	2.99455
A_23_P153320	ICAM1	0.47599	2.9922
A_33_P3247848	ZNF814	0.474606	2.98268
A_33_P3337977	FIG4	0.472685	2.96951
A_24_P250922	PTGS2	0.472339	2.96715
A_33_P3538279	PRO2852	0.472199	2.96619
A_23_P88099	MCF2L	0.470674	2.9558
A_23_P86731	ZNF239	0.470359	2.95365
A_33_P3213468	ANKRD33B	0.469998	2.95119
A_33_P3415300	CPLX2	0.469521	2.94795
A_32_P224234	LOC645195	0.46905	2.94476
A_33_P3396444	PTGR1	0.468474	2.94086
A_24_P23258	GRAMD4	0.468413	2.94044
A_33_P3320538	NUPL1	0.467715	2.93572
A_24_P122746	VWA1	0.467122	2.93172
A_33_P3356776	GOLGA7B	0.465091	2.91804
A_23_P329768	GREB1	0.463388	2.90662
A_33_P3404749	FMN1	0.458649	2.87507
A_19_P00809886	Q16594	0.456811	2.86293
A_23_P102391	SLC40A1	0.456659	2.86193
A_33_P3405103	FLYWCH1	0.453381	2.84041
A_33_P3353263	CYB5RL	0.453027	2.83809
A_33_P3261620	GHSR	0.453002	2.83793
A_32_P103614	NEBL-AS1	0.451314	2.82693
A_32_P227605	RGS9BP	0.450592	2.82223
A_32_P205637	PARD6B	0.449444	2.81477
A_23_P171107	CCNB3	0.448173	2.80655
A_24_P342086	WWP2	0.447185	2.80017
A_23_P202905	TIRAP	0.446413	2.7952
A_33_P3350549	A_33_P3350549	0.44609	2.79313
A_23_P153320	ICAM1	0.445528	2.78951
A_21_P0008690	XLOC_011376	0.445264	2.78782
A_23_P22761	SHOX	0.444148	2.78066
A_23_P12199	FAM46B	0.442464	2.7699
A_23_P302672	DDIT4L	0.441092	2.76116
A_33_P3419458	SNORA59B	0.440633	2.75825
A_33_P3312658	THC2613185	0.439954	2.75394
A_23_P324340	DISP2	0.439786	2.75287
A_23_P202427	HKDC1	0.439563	2.75146
A_23_P106389	SEMA7A	0.439295	2.74976
A_33_P3286422	FANCA	0.4383	2.74347
A_23_P133474	GPX3	0.435983	2.72887
A_33_P3252191	A_33_P3252191	0.435901	2.72836
A_24_P42693	CYP4F11	0.43558	2.72634
A_23_P311192	SPTLC1	0.435101	2.72334
A_23_P104471	DUSP13	0.435054	2.72304
A_23_P8913	CA2	0.434996	2.72268
A_23_P153320	ICAM1	0.433952	2.71614
A_33_P3391596	LAMA4	0.431407	2.70027
A_23_P52761	MMP7	0.4314	2.70022
A_24_P101800	NOL4L	0.429808	2.69034
A_23_P94461	FSD1L	0.428429	2.68182
A_21_P0011755	ENST00000590022	0.428364	2.68142
A_23_P102391	SLC40A1	0.427861	2.67831
A_33_P3337485	CD248	0.426447	2.6696
A_33_P3331831	LOC101928841	0.425063	2.66111
A_21_P0000812	TOB1-AS1	0.424676	2.65874
A_23_P334263	SENP8	0.424111	2.65528
A_33_P3407324	GULP1	0.423678	2.65264
A_33_P3256391	CRB3	0.422536	2.64567
A_23_P139786	OASL	0.422516	2.64555
A_21_P0000841	PRKAG2-AS1	0.422494	2.64541
A_23_P428129	CDKN1C	0.421904	2.64182
A_23_P40194	DDX27	0.420943	2.63598
A_32_P176018	ACTL8	0.420649	2.6342
A_23_P101380	B3GNT8	0.418511	2.62127
A_24_P8371	SPNS2	0.4182	2.61939
A_23_P349406	RIMKLA	0.417734	2.61658
A_23_P16523	GDF15	0.415479	2.60303
A_23_P102391	SLC40A1	0.414925	2.59971
A_23_P102391	SLC40A1	0.414648	2.59805
A_23_P334282	BMP2K	0.413032	2.5884
A_23_P22647	FAM155B	0.411609	2.57994
A_24_P382319	CEACAM1	0.409482	2.56733
A_23_P400298	PRSS22	0.409292	2.56621
A_23_P102391	SLC40A1	0.40765	2.55653
A_24_P126741	A_24_P126741	0.40716	2.55364
A_33_P3288844	IL6R	0.407122	2.55342
A_33_P3309526	PTPRC	0.406133	2.54761
A_33_P3405763	TMPPE	0.406056	2.54716
A_33_P3332112	FAS	0.405755	2.54539
A_23_P106389	SEMA7A	0.403063	2.52967
A_23_P102391	SLC40A1	0.401114	2.51834
A_23_P436138	MAX	0.400528	2.51494
A_24_P929754	MKNK2	0.399884	2.51121
A_23_P137434	RNF11	0.398902	2.50554
A_24_P36890	RAP1GAP	0.398878	2.50541
A_24_P250922	PTGS2	0.398356	2.50239
A_33_P3411427	ZNF837	0.398346	2.50234
A_23_P66948	GAREM	0.397437	2.49711
A_23_P84219	LIPH	0.397017	2.49469
A_23_P5976	ZSWIM1	0.396633	2.49249
A_23_P103256	CFHR3	0.396482	2.49162
A_32_P164246	FOXQ1	0.39618	2.48989
A_33_P3318002	PCDHA4	0.395539	2.48622
A_23_P162486	PTPN6	0.394465	2.48007
A_21_P0010742	ENST00000439440	0.393309	2.47349
A_23_P101642	PTPRH	0.391508	2.46325
A_23_P126888	KIF21B	0.39067	2.4585
A_19_P00320842	C17orf51	0.390503	2.45755
A_33_P3418120	IPPK	0.389617	2.45254
A_23_P102391	SLC40A1	0.388874	2.44835
A_33_P3273068	ALX4	0.3888	2.44794
A_23_P252913	BBS7	0.387811	2.44237
A_23_P120467	ZFP64	0.387547	2.44088
A_23_P414654	RAB37	0.387291	2.43944
A_23_P92093	CELSR3	0.38585	2.43136
A_21_P0004861	XLOC_005211	0.383958	2.42079
A_23_P398854	DOK7	0.383903	2.42049
A_33_P3360753	KCNQ2	0.383871	2.42031
A_23_P256581	PRDM13	0.383677	2.41923
A_33_P3420078	LRP11	0.383595	2.41877
A_24_P397489	GCNT2	0.383567	2.41862
A_23_P312610	DNAJC4	0.383204	2.4166
A_23_P102391	SLC40A1	0.38316	2.41635
A_33_P3228642	ZNF584	0.382961	2.41525
A_33_P3271657	HHIPL1	0.382624	2.41337
A_33_P3268974	RECQL5	0.382449	2.4124
A_21_P0005354	XLOC_005976	0.38221	2.41107
A_23_P142310	MKNK2	0.381826	2.40894
A_21_P0002496	XLOC_002291	0.381258	2.40579
A_33_P3416568	THC2526086	0.380622	2.40227
A_23_P153301	CEACAM5	0.379301	2.39497
A_24_P303647	C7orf60	0.378734	2.39185
A_23_P120243	HOXD1	0.378372	2.38986
A_23_P127579	PTS	0.377381	2.38441
A_24_P133253	KITLG	0.376683	2.38058
A_19_P00324839	MALAT1	0.376683	2.38058
A_23_P205789	GABPB1	0.376508	2.37962
A_33_P3246448	KCNE4	0.375903	2.37631
A_19_P00316547	ENST00000505702	0.375848	2.37601
A_33_P3226955	THC2768644	0.375564	2.37445
A_33_P3219591	RNF213	0.375101	2.37192
A_21_P0007592	XLOC_009813	0.37472	2.36985
A_23_P134058	GFOD1	0.374348	2.36782
A_33_P3396537	CDHR4	0.373839	2.36504
A_24_P174367	PPP1R2	0.3733	2.36211
A_33_P3223097	LINC00467	0.37284	2.35961
A_33_P3232173	PSPC1	0.372726	2.35899
A_23_P332399	GULP1	0.372151	2.35587
A_23_P25935	C14orf1	0.371952	2.35479
A_24_P304154	AMPD3	0.371269	2.35109
A_23_P321388	RNF19B	0.370562	2.34726
A_24_P250922	PTGS2	0.369016	2.33892
A_24_P921933	SRSF1	0.368568	2.33651
A_23_P120467	ZFP64	0.368264	2.33487
A_23_P91081	EPCAM	0.366266	2.32416
A_23_P73632	NR0B1	0.36569	2.32108
A_24_P101786	THADA	0.365527	2.32021
A_33_P3328928	BMP2K	0.364763	2.31613
A_21_P0000261	RPL17	0.364016	2.31215
A_33_P3320010	SCML2	0.363989	2.31201
A_23_P102391	SLC40A1	0.363795	2.31097
A_23_P26810	TP53	0.363529	2.30956
A_23_P148015	AXIN2	0.363379	2.30876
A_33_P3402035	TRAF4	0.362687	2.30509
A_23_P10182	ACOX2	0.362314	2.30311
A_24_P250922	PTGS2	0.360783	2.295
A_21_P0014651	LOC100129203	0.360737	2.29476
A_33_P3386429	SENP6	0.360575	2.2939
A_23_P93988	ARHGEF5	0.360324	2.29258
A_23_P141894	PVR	0.360065	2.29121
A_23_P414308	FLCN	0.359862	2.29014
A_33_P3327642	AIM1L	0.358673	2.28388
A_33_P3465247	KIF3A	0.358584	2.28341
A_32_P221305	LINC00937	0.358162	2.28119
A_23_P128744	BDKRB1	0.358003	2.28036
A_33_P3330079	LOC100128242	0.357246	2.27638
A_33_P3424472	TNPO3	0.356968	2.27493
A_23_P162486	PTPN6	0.356623	2.27312
A_23_P380881	ANKRD13B	0.356374	2.27182
A_33_P3294053	ANKRD39	0.355441	2.26695
A_23_P30126	FGFBP1	0.35538	2.26663
A_21_P0000135	ANKHD1	0.355347	2.26645
A_23_P97573	PRPF3	0.355313	2.26628
A_33_P3365117	AKR1C1	0.355042	2.26486
A_33_P3250268	XLOC_014512	0.354829	2.26375
A_32_P153388	GULP1	0.354789	2.26354
A_33_P3288039	ATP9B	0.353265	2.25562
A_23_P102391	SLC40A1	0.353016	2.25432
A_23_P10182	ACOX2	0.352794	2.25317
A_24_P89457	CDKN1A	0.352477	2.25152
A_33_P3288659	ACTL8	0.352427	2.25127
A_23_P153320	ICAM1	0.352028	2.2492
A_21_P0011107	ZNF891	0.351611	2.24704
A_23_P120467	ZFP64	0.350929	2.24351
A_23_P78099	VTN	0.350625	2.24195
A_23_P26810	TP53	0.3499	2.23821
A_23_P403898	PTPN3	0.349758	2.23747
A_23_P201386	DDAH1	0.3495	2.23615
A_23_P436284	SLC51B	0.349378	2.23552
A_23_P69908	GLRX	0.34915	2.23434
A_32_P123255	SOWAHD	0.348543	2.23122
A_23_P10182	ACOX2	0.347433	2.22553
A_33_P3300635	PFKFB2	0.347117	2.22391
A_24_P570583	ZNF542P	0.346431	2.2204
A_23_P386942	DIRAS1	0.346014	2.21827
A_21_P0014214	CCAT1	0.345763	2.21699
A_23_P340131	PRSS16	0.345574	2.21602
A_24_P306136	KIAA1432	0.34551	2.2157
A_23_P100868	MYO19	0.345486	2.21557
A_33_P3216292	TBC1D2	0.345319	2.21472
A_21_P0011075	XLOC_014512	0.34531	2.21468
A_21_P0003155	LINC00635	0.344539	2.21075
A_24_P843020	THC2767512	0.344295	2.2095
A_23_P5301	TFCP2L1	0.34195	2.19761
A_23_P164912	LIN7B	0.341716	2.19642
A_23_P26810	TP53	0.341709	2.19639
A_21_P0009764	ENST00000592431	0.341425	2.19495
A_24_P156049	SLC39A6	0.341273	2.19418
A_32_P420009	ALS2CL	0.340784	2.19171
A_23_P16116	RAB4B	0.340023	2.18788
A_33_P3375934	NAMPT	0.339516	2.18533
A_24_P941166	ZNF425	0.339451	2.185
A_23_P3038	GPX2	0.339395	2.18471
A_33_P3587376	SNAR-A3	0.339285	2.18416
A_23_P89902	RTN2	0.337729	2.17635
A_21_P0000624	SLC6A13	0.337632	2.17587
A_33_P3418731	ZNF542P	0.337386	2.17463
A_33_P3334102	ARHGAP27	0.337027	2.17284
A_33_P3399581	TRDMT1	0.336565	2.17053
A_23_P315815	NRG1	0.336465	2.17003
A_23_P63896	FAS	0.336214	2.16877
A_23_P65307	SLITRK6	0.335971	2.16756
A_24_P268893	THAP6	0.335675	2.16608
A_33_P3278868	HEATR5A	0.335304	2.16423
A_23_P10182	ACOX2	0.33488	2.16212
A_33_P3213029	RNF43	0.334662	2.16104
A_23_P206359	CDH1	0.334282	2.15915
A_33_P3352307	RPS6KA1	0.33406	2.15804
A_23_P10182	ACOX2	0.333698	2.15625
A_24_P927189	OXNAD1	0.333655	2.15603
A_33_P3258013	UBE3B	0.333634	2.15593
A_33_P3368358	NEDD9	0.333493	2.15523
A_33_P3376341	LRRC24	0.333306	2.1543
A_23_P120467	ZFP64	0.333192	2.15373
A_21_P0000095	HDHD1	0.332787	2.15172
A_23_P153320	ICAM1	0.332775	2.15167
A_33_P3284345	NRG1	0.332063	2.14814
A_33_P3382399	KRTAP3-1	0.331801	2.14685
A_23_P432056	RTN4RL1	0.331449	2.14511
A_33_P3226788	A_33_P3226788	0.331332	2.14453
A_21_P0005628	CCAT1	0.33133	2.14452
A_33_P3372099	DDIT4L	0.331095	2.14336
A_33_P3878772	JAK2	0.330392	2.13989
A_23_P93641	AKR1B10	0.330106	2.13848
A_23_P120467	ZFP64	0.329983	2.13788
A_23_P413634	ZNF329	0.329873	2.13734
A_33_P3296366	PODXL2	0.329801	2.13698
A_23_P63896	FAS	0.32974	2.13668
A_23_P897	C1orf116	0.328765	2.13189
A_32_P176911	LINC00239	0.328488	2.13053
A_23_P77859	TMEM88	0.328442	2.13031
A_23_P120467	ZFP64	0.328027	2.12827
A_23_P10182	ACOX2	0.327713	2.12674
A_23_P160466	SLC19A2	0.327567	2.12602
A_24_P360206	PCDHA11	0.327502	2.1257
A_23_P205623	DDHD1	0.32744	2.1254
A_33_P3216517	NEK6	0.327419	2.12529
A_33_P3215864	FAM3A	0.327172	2.12408
A_21_P0000507	SNAR-B2	0.326427	2.12044
A_21_P0011118	PARP4	0.325459	2.11572
A_24_P366566	OR5H1	0.325415	2.11551
A_32_P106194	TMEM92	0.324915	2.11307
A_24_P212481	MCTP1	0.324128	2.10925
A_33_P3226050	GATSL3	0.323849	2.10789
A_23_P361773	CCND3	0.323666	2.10701
A_33_P3391005	NEDD4L	0.32352	2.1063
A_33_P3266928	LMTK3	0.323269	2.10508
A_23_P218442	CEACAM6	0.323174	2.10462
A_23_P162486	PTPN6	0.322388	2.10082
A_23_P162579	HSPB8	0.32198	2.09884
A_23_P118392	RASD1	0.321925	2.09858
A_33_P3344282	HS1BP3	0.321897	2.09844
A_23_P69100	ARHGEF26	0.321813	2.09804
A_33_P3419945	AK130724	0.321737	2.09767
A_23_P115861	ZNF485	0.321716	2.09757
A_21_P0006479	XLOC_007920	0.321573	2.09687
A_33_P3328637	PRRG1	0.321218	2.09516
A_21_P0000073	OSMR	0.320913	2.09369
A_33_P3262560	LAMA3	0.320478	2.0916
A_23_P108280	CYP4F12	0.319861	2.08863
A_23_P115861	ZNF485	0.319198	2.08544
A_23_P101737	DOT1L	0.318869	2.08386
A_23_P108437	FZD5	0.318303	2.08115
A_23_P153320	ICAM1	0.318253	2.08091
A_23_P92642	ANKHD1	0.318005	2.07972
A_21_P0007856	XLOC_009926	0.317934	2.07938
A_33_P3225630	IGFL4	0.317352	2.0766
A_33_P3268838	CPEB1	0.317324	2.07646
A_23_P19243	AF119870	0.316942	2.07464
A_24_P250922	PTGS2	0.316909	2.07448
A_23_P85952	DENND2D	0.316216	2.07117
A_24_P129341	AKR1B10	0.316052	2.07039
A_24_P383609	NANOS1	0.315821	2.06929
A_23_P7313	SPP1	0.315575	2.06812
A_21_P0000161	USB1	0.315341	2.067
A_23_P153964	INHBB	0.315078	2.06575
A_23_P120467	ZFP64	0.31493	2.06505
A_33_P3262012	THC2603411	0.314627	2.0636
A_23_P113462	KIF21A	0.314513	2.06307
A_23_P390384	ZNF630	0.314181	2.06149
A_23_P94141	RAD54B	0.31418	2.06149
A_23_P10182	ACOX2	0.314074	2.06098
A_33_P3305418	AK127935	0.313951	2.0604
A_23_P92672	OCLN	0.313116	2.05644
A_23_P121396	DNAJC19	0.31244	2.05324
A_33_P3377364	ITGB4	0.311569	2.04913
A_24_P183150	CXCL3	0.311312	2.04792
A_23_P66719	DHRS13	0.311227	2.04751
A_24_P244162	PI4K2A	0.311041	2.04664
A_21_P0012250	TMEM191B	0.310779	2.04541
A_33_P3236813	GPR19	0.310196	2.04266
A_33_P3278043	TRMT10A	0.309655	2.04012
A_23_P67127	TMEM145	0.309626	2.03998
A_33_P3343442	ZNF316	0.309605	2.03988
A_23_P160200	ZFP69B	0.308737	2.03581
A_23_P114008	TM4SF20	0.308433	2.03438
A_23_P115861	ZNF485	0.308264	2.03359
A_23_P502750	MDM2	0.307347	2.02931
A_23_P118392	RASD1	0.307217	2.02869
A_24_P250922	PTGS2	0.307035	2.02785
A_23_P10182	ACOX2	0.306781	2.02666
A_21_P0013589	LOC100507540	0.305591	2.02111
A_23_P101796	SYDE1	0.305573	2.02103
A_33_P3411741	SIDT2	0.305052	2.01861
A_19_P00320434	LOC100996579	0.305011	2.01842
A_21_P0009702	ENST00000587859	0.304318	2.0152
A_23_P29655	C3orf14	0.304097	2.01417
A_23_P47614	PHLDA2	0.303906	2.01329
A_23_P62840	YRDC	0.302925	2.00875
A_23_P93269	ZNF165	0.302332	2.006
A_23_P115861	ZNF485	0.302104	2.00495
A_33_P3306964	PPP1R2	0.302006	2.0045
A_21_P0000508	SNAR-D	0.301804	2.00357
A_23_P125505	PPEF1	0.301793	2.00352
A_23_P215484	CCL26	0.301694	2.00306
A_33_P3398331	MMP24	0.301566	2.00247
A_33_P3298024	ABCC3	0.301305	2.00127
A_33_P3385266	ABCC6	0.300787	1.99888
A_24_P409494	BCL2L13	0.300632	1.99817
A_23_P162486	PTPN6	0.300595	1.998
A_21_P0014157	THC2616237	0.30057	1.99788
A_33_P3378654	AK056520	0.300298	1.99663
A_23_P115861	ZNF485	0.300222	1.99628
A_33_P3276703	VGF	0.300174	1.99606
A_23_P10182	ACOX2	0.299605	1.99345
A_33_P3418833	FLRT3	0.299585	1.99336
A_33_P3397763	TNFSF9	0.299537	1.99314
A_24_P186216	PDS5A	0.299518	1.99305
A_21_P0009442	LOC100505592	0.299294	1.99202
A_33_P3339311	ENST00000434311	0.299062	1.99096
A_33_P3280030	FRA10AC1	0.298919	1.9903
A_33_P3323718	UACA	0.298353	1.98771
A_21_P0005673	LOC389641	0.298086	1.98649
A_33_P3344277	HS1BP3	0.297857	1.98544
A_21_P0010153	ENST00000433344	0.297379	1.98325
A_23_P63896	FAS	0.297046	1.98174
A_23_P11262	F8A1	0.297011	1.98158
A_23_P115861	ZNF485	0.296956	1.98133
A_23_P162486	PTPN6	0.296831	1.98075
A_33_P3301095	A_33_P3301095	0.296821	1.98071
A_24_P152968	AKR1C1	0.296504	1.97927
A_23_P250735	CBX7	0.296395	1.97877
A_33_P3681776	TOLLIP-AS1	0.29574	1.97578
A_33_P3283780	ZBTB7A	0.295381	1.97415
A_23_P363831	FBXO3	0.295244	1.97353
A_24_P175460	CAMSAP1	0.2949	1.97197
A_32_P202859	H1FNT	0.294825	1.97163
A_23_P391778	MACF1	0.2937	1.96653
A_23_P254816	TCF15	0.293551	1.96585
A_33_P3246418	MDFI	0.293464	1.96546
A_33_P3330384	BET1L	0.292622	1.96165
A_23_P417113	RBM33	0.292483	1.96102
A_33_P3395971	CTU1	0.292453	1.96089
A_23_P318300	ZAK	0.292	1.95884
A_33_P3288904	ARHGEF7	0.291989	1.95879
A_33_P3363341	TMEM212	0.291911	1.95844
A_23_P339773	TPRG1L	0.291875	1.95828
A_23_P7313	SPP1	0.291827	1.95807
A_23_P111240	PHACTR2	0.291615	1.95711
A_33_P3380992	AKR1B15	0.291383	1.95606
A_23_P206310	KIAA0513	0.290715	1.95306
A_23_P111303	SCAF8	0.290525	1.9522
A_33_P3378047	SESTD1	0.290397	1.95163
A_23_P11262	F8A1	0.290314	1.95125
A_23_P345887	GFPT1	0.290036	1.95001
A_23_P404667	BIK	0.28964	1.94823
A_24_P110062	PTPMT1	0.289534	1.94775
A_33_P3270485	CBX6	0.289347	1.94691
A_23_P11685	PLA2G4A	0.289279	1.94661
A_32_P115505	LTN1	0.28914	1.94599
A_32_P231568	RASEF	0.288885	1.94484
A_23_P117157	SUCLA2	0.288772	1.94434
A_23_P111303	SCAF8	0.288174	1.94166
A_23_P68121	PSD4	0.287727	1.93967
A_23_P432598	CHMP4C	0.287442	1.93839
A_33_P3275350	NCS1	0.287129	1.937
A_33_P3319765	FANCC	0.28691	1.93602
A_24_P295010	SERPINB9	0.286781	1.93545
A_33_P3252479	SETDB1	0.286728	1.93521
A_23_P11262	F8A1	0.286142	1.9326
A_24_P934563	MTCH2	0.286082	1.93233
A_24_P706752	PLA2G12A	0.285969	1.93183
A_23_P131060	CYP4F8	0.285892	1.93149
A_23_P88184	BTBD7	0.285874	1.93141
A_23_P77415	OSGIN1	0.285353	1.92909
A_23_P108437	FZD5	0.28504	1.9277
A_23_P11262	F8A1	0.284906	1.92711
A_23_P9293	TJP2	0.284602	1.92576
A_23_P108437	FZD5	0.284508	1.92534
A_23_P7313	SPP1	0.284304	1.92444
A_21_P0000509	SNAR-G2	0.284276	1.92432
A_33_P3270337	STK32C	0.283906	1.92267
A_23_P64567	PPME1	0.283812	1.92226
A_23_P118392	RASD1	0.283414	1.9205
A_23_P26810	TP53	0.283302	1.92
A_33_P3612740	USP48	0.283299	1.91999
A_23_P337424	SERBP1	0.283152	1.91934
A_23_P7313	SPP1	0.283144	1.91931
A_23_P108437	FZD5	0.28312	1.9192
A_33_P3331426	TCONS_l2_00014690	0.282535	1.91662
A_23_P218131	INF2	0.282312	1.91563
A_33_P3598363	ENST00000577382	0.282257	1.91539
A_23_P11262	F8A1	0.28212	1.91478
A_23_P134085	CNKSR3	0.281927	1.91393
A_24_P250922	PTGS2	0.28174	1.91311
A_23_P1014	LINC00467	0.281663	1.91277
A_23_P425925	KRT222	0.281492	1.91202
A_23_P162165	KCTD14	0.281407	1.91164
A_32_P137399	KTN1-AS1	0.281403	1.91162
A_21_P0014098	IDH1-AS1	0.281387	1.91156
A_23_P8196	ME1	0.281295	1.91115
A_23_P120467	ZFP64	0.280917	1.90949
A_23_P69810	AGPAT9	0.280675	1.90842
A_33_P3381127	FAS	0.280469	1.90752
A_24_P873414	PLEKHB2	0.279806	1.90461
A_23_P28582	ENST00000608013	0.279752	1.90437
A_23_P258190	AKR1B1	0.279685	1.90408
A_23_P7313	SPP1	0.279557	1.90352
A_23_P50426	KANK2	0.279451	1.90305
A_23_P323783	LSM14B	0.279444	1.90302
A_19_P00317904	FLJ25917	0.279419	1.90291
A_23_P50081	IMPA2	0.279305	1.90241
A_23_P111303	SCAF8	0.279251	1.90218
A_23_P57268	CXADR	0.279176	1.90185
A_33_P3231252	NHLH2	0.279054	1.90131
A_23_P121396	DNAJC19	0.278988	1.90102
A_23_P103511	C1orf226	0.278952	1.90087
A_23_P38244	APOH	0.278947	1.90084
A_23_P28638	PLEKHB2	0.278867	1.90049
A_23_P115861	ZNF485	0.278663	1.8996
A_23_P10497	ATP9B	0.278637	1.89949
A_23_P211909	PLS1	0.278573	1.89921
A_24_P121956	TMEM86B	0.278551	1.89911
A_23_P110345	CHIC2	0.278544	1.89908
A_23_P11262	F8A1	0.278234	1.89773
A_23_P257971	AKR1C1	0.27808	1.89706
A_23_P101013	TMC6	0.278071	1.89701
A_33_P3846653	KRT19P2	0.278065	1.89699
A_23_P7313	SPP1	0.277899	1.89626
A_23_P75839	TSG101	0.277876	1.89617
A_23_P327370	PGPEP1	0.277734	1.89554
A_23_P111635	STYXL1	0.27772	1.89548
A_23_P7313	SPP1	0.277271	1.89353
A_33_P3591761	FAM91A1	0.277134	1.89293
A_32_P144920	NECAP1	0.277111	1.89283
A_23_P163235	CKMT1A	0.277023	1.89244
A_21_P0000107	MTRNR2L7	0.276854	1.89171
A_23_P108437	FZD5	0.276837	1.89163
A_33_P3251332	HEATR5A	0.276822	1.89157
A_23_P10182	ACOX2	0.27674	1.89121
A_24_P4705	PPME1	0.27662	1.89069
A_23_P153745	IFI30	0.276516	1.89024
A_23_P101013	TMC6	0.27644	1.88991
A_23_P11543	FUCA1	0.276133	1.88857
A_23_P308305	TTC39C	0.276103	1.88844
A_23_P25433	C12orf4	0.275978	1.88789
A_23_P7313	SPP1	0.275846	1.88732
A_32_P215318	ACACA	0.275828	1.88725
A_23_P108437	FZD5	0.275561	1.88608
A_23_P18246	XCR1	0.274751	1.88257
A_23_P101013	TMC6	0.274745	1.88254
A_23_P101013	TMC6	0.274489	1.88143
A_19_P00318494	LINC00467	0.273918	1.87896
A_24_P67946	NUDT4	0.273704	1.87804
A_23_P162486	PTPN6	0.273703	1.87803
A_21_P0011213	LINC00539	0.27366	1.87785
A_24_P252497	TRIB1	0.273278	1.87619
A_23_P394567	KIAA1467	0.273066	1.87528
A_33_P3411296	PURA	0.272767	1.87399
A_23_P380965	JKAMP	0.272523	1.87294
A_23_P130020	UTP18	0.272289	1.87193
A_21_P0000103	MTRNR2L3	0.272162	1.87138
A_33_P3297155	GEMIN2	0.272119	1.8712
A_24_P287043	IFITM2	0.272091	1.87108
A_23_P101013	TMC6	0.271879	1.87016
A_23_P111303	SCAF8	0.271557	1.86878
A_21_P0000511	SNAR-H	0.271468	1.86839
A_23_P11262	F8A1	0.271317	1.86774
A_23_P108437	FZD5	0.27114	1.86698
A_23_P76529	ITGB7	0.271138	1.86697
A_33_P3239914	LOC100130741	0.27098	1.86629
A_23_P7313	SPP1	0.270963	1.86622
A_21_P0006911	XLOC_008610	0.270809	1.86556
A_33_P3405531	TMF1	0.270685	1.86503
A_33_P3262020	C8G	0.270522	1.86433
A_32_P225355	CPEB2	0.270511	1.86428
A_19_P00806882	A_19_P00806882	0.270331	1.86351
A_33_P3367855	PIK3R2	0.270054	1.86232
A_23_P6963	UBE2E1	0.270029	1.86221
A_24_P137522	USP53	0.269984	1.86202
A_23_P87545	IFITM3	0.269908	1.86169
A_24_P32520	RNF214	0.26916	1.85849
A_33_P3405728	PKP2	0.269121	1.85832
A_23_P215751	NDUFA5	0.269003	1.85782
A_23_P215227	DNAJB6	0.268955	1.85761
A_23_P11262	F8A1	0.268701	1.85652
A_24_P410627	MKRN1	0.26835	1.85503
A_23_P1014	LINC00467	0.268188	1.85433
A_33_P3269728	ANKRD10	0.26818	1.8543
A_33_P3265920	PTPN4	0.268032	1.85367
A_23_P351275	UPP1	0.267901	1.85311
A_23_P132718	SEMA3B	0.267705	1.85227
A_23_P120467	ZFP64	0.267409	1.85101
A_23_P338519	NKIRAS1	0.267204	1.85014
A_23_P11262	F8A1	0.266935	1.84899
A_33_P3212982	PLEKHM1	0.266731	1.84813
A_23_P111240	PHACTR2	0.266716	1.84806
A_23_P63896	FAS	0.266646	1.84776
A_23_P76159	EEA1	0.266557	1.84738
A_21_P0012080	ENST00000437561	0.266536	1.8473
A_33_P3257279	TMEM145	0.26625	1.84608
A_33_P3307197	PTGFRN	0.266097	1.84543
A_24_P323072	GNRH2	0.266087	1.84538
A_23_P117157	SUCLA2	0.266082	1.84536
A_24_P106112	PKD2	0.265929	1.84471
A_23_P121396	DNAJC19	0.265652	1.84354
A_23_P44112	LAT	0.265614	1.84338
A_33_P3315519	LONRF2	0.265447	1.84267
A_23_P118392	RASD1	0.265308	1.84208
A_23_P257256	GRK6	0.265019	1.84085
A_23_P417974	AQP11	0.264969	1.84064
A_23_P320113	SRXN1	0.264573	1.83896
A_24_P274270	STAT1	0.264564	1.83893
A_23_P43490	CDKN2A	0.264053	1.83676
A_23_P63896	FAS	0.264029	1.83666
A_23_P114414	LONRF3	0.263951	1.83633
A_33_P3325306	HSPE1	0.26394	1.83628
A_33_P3379017	HIC2	0.263737	1.83543
A_23_P114414	LONRF3	0.26369	1.83523
A_33_P3256480	A_33_P3256480	0.263562	1.83469
A_23_P114414	LONRF3	0.263477	1.83433
A_23_P56922	HSPE1	0.26344	1.83417
A_33_P3364508	C7orf43	0.26313	1.83286
A_24_P16124	IFITM4P	0.263115	1.8328
A_23_P103256	CFHR3	0.26309	1.83269
A_33_P3241657	CAMKMT	0.262955	1.83212
A_33_P3397658	SYNPO	0.262882	1.83181
A_23_P1014	LINC00467	0.262666	1.8309
A_23_P15272	ABCC6	0.262648	1.83083
A_23_P254842	HDHD1	0.262566	1.83048
A_33_P3382423	ZNF428	0.261761	1.82709
A_24_P270033	MPZL3	0.261316	1.82522
A_33_P3443165	RAE1	0.261211	1.82478
A_21_P0011014	XLOC_014512	0.26084	1.82322
A_23_P217968	SUV420H1	0.260819	1.82313
A_23_P108437	FZD5	0.260714	1.82269
A_24_P307974	TAF8	0.260313	1.82101
A_23_P118392	RASD1	0.259995	1.81968
A_33_P3277753	ANKRD23	0.259871	1.81916
A_24_P22939	ADAMTSL5	0.259588	1.81798
A_33_P3364864	NAMPT	0.259571	1.81791
A_33_P3345608	EDRF1	0.2594	1.81719
A_23_P11262	F8A1	0.259155	1.81616
A_33_P3247988	PCSK4	0.259105	1.81596
A_33_P3241779	TUBBP5	0.259035	1.81566
A_23_P69226	EMC3	0.258881	1.81502
A_24_P305223	CTAGE1	0.258833	1.81482
A_23_P165608	SEMA4F	0.258682	1.81419
A_23_P11685	PLA2G4A	0.258577	1.81375
A_21_P0000486	SNORD103A	0.258384	1.81294
A_23_P41344	EREG	0.258074	1.81165
A_23_P206359	CDH1	0.257843	1.81068
A_33_P3395883	A_33_P3395883	0.257798	1.8105
A_33_P3261700	ANKRD13C	0.257788	1.81046
A_19_P00318495	LINC00467	0.257737	1.81024
A_23_P128408	TRIAP1	0.257731	1.81022
A_24_P333326	CTAGE5	0.257687	1.81004
A_23_P162486	PTPN6	0.257272	1.80831
A_33_P3227716	GATSL3	0.257104	1.80761
A_23_P162486	PTPN6	0.256738	1.80608
A_21_P0000106	MTRNR2L6	0.256664	1.80578
A_23_P144369	NAP1L5	0.256648	1.80571
A_32_P169179	MSX2P1	0.256515	1.80516
A_32_P31618	GSR	0.256383	1.80461
A_23_P502078	MAPK8IP2	0.256175	1.80374
A_23_P51397	ENAH	0.256013	1.80307
A_23_P1014	LINC00467	0.255998	1.80301
A_23_P7313	SPP1	0.255732	1.80191
A_23_P148919	CPT2	0.2555	1.80094
A_21_P0007907	LINC00540	0.255466	1.8008
A_23_P108437	FZD5	0.255402	1.80054
A_24_P273865	MED20	0.255372	1.80041
A_23_P2414	SPX	0.255317	1.80018
A_23_P82299	PPP1R35	0.254981	1.79879
A_33_P3222565	TSPAN14	0.254903	1.79847
A_19_P00811561	TUG1	0.25475	1.79784
A_33_P3396214	KREMEN2	0.254621	1.7973
A_33_P3250953	SLC35B4	0.2542	1.79556
A_23_P8281	IFNGR1	0.253964	1.79458
A_23_P63026	LGALS8	0.253958	1.79456
A_23_P111303	SCAF8	0.253765	1.79376
A_23_P202837	CCND1	0.25359	1.79304
A_21_P0003760	XLOC_004053	0.253551	1.79288
A_23_P63896	FAS	0.253518	1.79274
A_23_P58606	CCNG1	0.25348	1.79259
A_23_P111303	SCAF8	0.25336	1.79209
A_23_P2884	PIGH	0.2531	1.79102
A_23_P410017	TBCEL	0.25266	1.7892
A_23_P379794	PIGW	0.252374	1.78803
A_23_P108948	MREG	0.252371	1.78802
A_23_P10497	ATP9B	0.252365	1.78799
A_21_P0011742	LINC00665	0.25231	1.78776
A_33_P3293573	VPS37D	0.252098	1.78689
A_24_P250922	PTGS2	0.252046	1.78668
A_32_P134290	ZCCHC2	0.251993	1.78646
A_33_P3247629	NECAP1	0.25194	1.78624
A_24_P154037	IRS2	0.251818	1.78574
A_23_P102320	NUP35	0.251584	1.78478
A_23_P130974	KIAA1683	0.251534	1.78457
A_24_P325176	KIAA1109	0.251405	1.78404
A_23_P63896	FAS	0.251351	1.78382
A_23_P18384	ARMC8	0.251275	1.78351
A_33_P3391375	LANCL3	0.251238	1.78335
A_23_P407206	CLN8	0.251061	1.78263
A_24_P152404	C10orf76	0.250974	1.78227
A_33_P3290403	IMPA2	0.250827	1.78167
A_23_P206359	CDH1	0.250812	1.78161
A_24_P274270	STAT1	0.250808	1.78159
A_24_P15502	A_24_P15502	0.250759	1.78139
A_23_P79259	SH3BP4	0.250722	1.78124
A_23_P382775	BBC3	0.250655	1.78096
A_23_P57856	BCL6	0.250644	1.78092
A_33_P3340649	KRTAP19-8	0.250635	1.78088
A_24_P902728	CAPRIN1	0.250552	1.78054
A_33_P3336686	CLIC3	0.250289	1.77946
A_23_P10497	ATP9B	0.249675	1.77695
A_33_P3335845	WDR33	0.249491	1.7762
A_23_P92349	FGFRL1	0.249451	1.77603
A_21_P0003882	XLOC_003849	0.249045	1.77437
A_24_P229531	NABP1	0.248758	1.7732
A_21_P0014256	STK32C	0.248711	1.77301
A_23_P118392	RASD1	0.248676	1.77287
A_23_P202837	CCND1	0.248639	1.77272
A_24_P274270	STAT1	0.248561	1.7724
A_23_P102320	NUP35	0.248546	1.77234
A_23_P65918	ITPKA	0.248414	1.7718
A_23_P117157	SUCLA2	0.248249	1.77113
A_24_P264909	NDFIP2	0.248194	1.7709
A_23_P111228	COQ3	0.247671	1.76877
A_23_P77993	C1QL1	0.247561	1.76832
A_23_P205164	POU4F1	0.247381	1.76759
A_23_P105028	ATL3	0.247281	1.76718
A_24_P274270	STAT1	0.247227	1.76696
A_33_P3303469	A_33_P3303469	0.24703	1.76616
A_21_P0004556	ENST00000602982	0.246831	1.76535
A_23_P118392	RASD1	0.246812	1.76528
A_21_P0010668	XLOC_014512	0.246793	1.7652
A_23_P120594	ACSS1	0.246636	1.76456
A_21_P0011695	LOC101927667	0.246577	1.76432
A_33_P3218450	CDC6	0.24642	1.76368
A_23_P121396	DNAJC19	0.246413	1.76365
A_23_P10497	ATP9B	0.24614	1.76254
A_23_P202837	CCND1	0.246128	1.76249
A_23_P162322	WNT10B	0.245778	1.76108
A_23_P1014	LINC00467	0.245701	1.76076
A_21_P0000110	MTRNR2L10	0.245513	1.76
A_33_P3306327	A_33_P3306327	0.245494	1.75992
A_21_P0009544	XLOC_012812	0.245198	1.75872
A_23_P75973	RNF121	0.245049	1.75812
A_23_P146325	ASAP1-IT1	0.245033	1.75806
A_21_P0000492	SNAR-F	0.244713	1.75676
A_33_P3255229	SETD7	0.24457	1.75619
A_23_P118392	RASD1	0.244475	1.7558
A_33_P3322864	HES6	0.24443	1.75562
A_33_P3264875	GRK6	0.244201	1.75469
A_23_P102320	NUP35	0.244148	1.75448
A_33_P3367247	CNTLN	0.244142	1.75445
A_24_P274270	STAT1	0.244022	1.75397
A_33_P3397073	LOC100507547	0.243951	1.75368
A_23_P417951	TSPYL5	0.243713	1.75272
A_33_P3423859	PPP1R3D	0.243487	1.75181
A_33_P3414389	SH2B2	0.24339	1.75142
A_23_P11685	PLA2G4A	0.243175	1.75055
A_24_P250922	PTGS2	0.243134	1.75039
A_23_P101342	ATG4D	0.242341	1.74719
A_33_P3299110	ARHGAP42	0.242335	1.74717
A_23_P10497	ATP9B	0.241934	1.74556
A_33_P3366493	A_33_P3366493	0.241525	1.74391
A_33_P3381827	OSBPL2	0.241516	1.74388
A_23_P16022	ZNF256	0.241515	1.74387
A_24_P274270	STAT1	0.241418	1.74348
A_33_P3629247	ANKMY1	0.24114	1.74237
A_33_P3370132	TNPO3	0.241004	1.74182
A_33_P3321417	DMAP1	0.240867	1.74127
A_23_P157449	POLR2K	0.240831	1.74113
A_33_P3327140	A_33_P3327140	0.240666	1.74047
A_33_P3380056	MSANTD3	0.240659	1.74044
A_23_P115824	HNRNPH3	0.240425	1.7395
A_23_P1014	LINC00467	0.240309	1.73904
A_33_P3251685	PDP2	0.240129	1.73832
A_23_P202837	CCND1	0.24003	1.73792
A_23_P102320	NUP35	0.239629	1.73632
A_23_P114414	LONRF3	0.239586	1.73615
A_23_P206059	PRC1	0.239247	1.73479
A_24_P940365	C17orf104	0.239127	1.73431
A_21_P0014771	A_21_P0014771	0.238945	1.73359
A_23_P99452	BRCA2	0.238727	1.73271
A_23_P151662	MAX	0.23869	1.73257
A_23_P334021	IGF2R	0.23868	1.73253
A_23_P11279	ALG13	0.238616	1.73227
A_23_P10497	ATP9B	0.238494	1.73179
A_33_P3322307	DDX11	0.238485	1.73175
A_23_P251562	TUSC2	0.238386	1.73135
A_21_P0000100	MTRNR2L1	0.238262	1.73086
A_23_P12635	FBXL15	0.238239	1.73077
A_33_P3329255	NDST2	0.238209	1.73065
A_33_P3238250	F11R	0.238201	1.73062
A_23_P1014	LINC00467	0.238093	1.73019
A_23_P163227	CKMT1A	0.237967	1.72969
A_24_P916378	HNRNPLL	0.237464	1.72768
A_19_P00803685	ANKRD33B	0.237404	1.72745
A_23_P103398	PSEN2	0.237367	1.7273
A_33_P3379775	TLE1	0.237365	1.72729
A_23_P127394	CRY2	0.237328	1.72714
A_21_P0000617	LIMD1-AS1	0.237271	1.72691
A_21_P0011028	ENST00000525757	0.237007	1.72586
A_32_P60065	F2RL2	0.236993	1.72581
A_23_P66798	KRT19	0.236883	1.72537
A_33_P3231923	LOC101927285	0.236684	1.72458
A_24_P267293	SARM1	0.236683	1.72458
A_33_P3333985	A_33_P3333985	0.236398	1.72345
A_33_P3303430	THC2536940	0.23633	1.72318
A_23_P350005	TRIML2	0.236237	1.72281
A_24_P82957	RNF114	0.236169	1.72254
A_23_P62901	BTG2	0.235689	1.72064
A_24_P416411	PEX12	0.235581	1.72021
A_23_P37127	FOXA1	0.235541	1.72005
A_23_P120594	ACSS1	0.235469	1.71976
A_33_P3373750	BRD4	0.235377	1.7194
A_23_P202837	CCND1	0.235269	1.71897
A_23_P202837	CCND1	0.235244	1.71888
A_23_P250404	RAD50	0.234827	1.71722
A_23_P211047	BACH1	0.234758	1.71695
A_23_P111672	TES	0.234457	1.71576
A_23_P101013	TMC6	0.234438	1.71569
A_23_P114414	LONRF3	0.2341	1.71435
A_24_P225719	MOB4	0.234047	1.71414
A_23_P1014	LINC00467	0.234026	1.71406
A_23_P11685	PLA2G4A	0.233926	1.71367
A_33_P3221980	A_33_P3221980	0.233692	1.71274
A_33_P3321136	DENND3	0.23355	1.71218
A_23_P1014	LINC00467	0.233432	1.71172
A_23_P60283	XPA	0.233267	1.71107
A_33_P3404126	PCGF3	0.233086	1.71035
A_23_P435697	EDRF1	0.233066	1.71028
A_23_P202837	CCND1	0.232908	1.70965
A_24_P29277	COL4A3BP	0.232802	1.70924
A_32_P191004	ATAD2B	0.232731	1.70896
A_23_P10497	ATP9B	0.232632	1.70857
A_23_P70328	CENPQ	0.232605	1.70846
A_33_P3411097	GRID2IP	0.23259	1.7084
A_32_P214925	FAM115C	0.232506	1.70807
A_33_P3234347	AMMECR1	0.232361	1.7075
A_23_P204564	PPP1R12A	0.232275	1.70716
A_24_P271049	C18orf32	0.232228	1.70698
A_33_P3363938	NAP1L4	0.232098	1.70647
A_21_P0010493	AK123495	0.231885	1.70563
A_23_P115824	HNRNPH3	0.2316	1.70451
A_23_P120594	ACSS1	0.231592	1.70448
A_33_P3386621	BC046191	0.231337	1.70348
A_23_P111228	COQ3	0.231211	1.70299
A_24_P410582	VGLL4	0.231189	1.7029
A_33_P3261937	RNASE13	0.230924	1.70186
A_19_P00320275	LINC00632	0.230918	1.70184
A_33_P3269149	STX17	0.230756	1.7012
A_23_P3552	ENST00000551681	0.23056	1.70044
A_23_P370682	BATF2	0.230557	1.70042
A_24_P274270	STAT1	0.230515	1.70026
A_23_P258912	MYOM2	0.230406	1.69983
A_23_P135164	UAP1L1	0.23034	1.69957
A_24_P56484	BRMS1L	0.230276	1.69932
A_23_P102037	COQ10B	0.230222	1.69911
A_23_P101013	TMC6	0.23022	1.6991
A_23_P356122	ZNF451	0.230175	1.69893
A_23_P94095	ANKRD46	0.230094	1.69861
A_23_P111303	SCAF8	0.229858	1.69769
A_33_P3362869	DNAJC19	0.229548	1.69648
A_24_P142503	SLC47A1	0.229457	1.69612
A_23_P19754	CPA4	0.2291	1.69473
A_24_P274270	STAT1	0.228752	1.69337
A_23_P115824	HNRNPH3	0.228688	1.69312
A_23_P120594	ACSS1	0.228657	1.693
A_33_P3230594	LOC100507547	0.22847	1.69227
A_32_P41553	TSACC	0.228331	1.69173
A_23_P105138	CAT	0.228174	1.69112
A_33_P3293446	KIAA1462	0.228088	1.69078
A_23_P363936	HSPA4L	0.228002	1.69045
A_23_P145114	GCLC	0.227968	1.69032
A_21_P0000491	SNAR-G1	0.227949	1.69024
A_33_P3214303	FOXP1	0.227879	1.68997
A_23_P49674	ARHGEF15	0.227714	1.68933
A_24_P228302	CEACAM7	0.227609	1.68892
A_21_P0000131	CAMTA1	0.22755	1.68869
A_33_P3219429	SMNDC1	0.227549	1.68868
A_23_P139486	CDK2AP1	0.227482	1.68842
A_23_P118392	RASD1	0.2274	1.68811
A_33_P3238997	AGFG1	0.227254	1.68754
A_33_P3231677	A_33_P3231677	0.226758	1.68561
A_21_P0000149	GCFC2	0.226711	1.68543
A_33_P3214310	FOXP1	0.226616	1.68506
A_23_P111672	TES	0.226511	1.68466
A_23_P101013	TMC6	0.226454	1.68443
A_33_P3391727	SIRT7	0.226299	1.68383
A_23_P61280	COPG2	0.226256	1.68367
A_23_P11685	PLA2G4A	0.226151	1.68326
A_21_P0014863	PPP2R5C	0.226096	1.68305
A_23_P40453	CBR3	0.226	1.68267
A_23_P108437	FZD5	0.225556	1.68096
A_23_P145541	FIG4	0.225329	1.68008
A_23_P132910	RBM47	0.225266	1.67983
A_24_P484797	CIDECP	0.225191	1.67954
A_33_P3301689	ZNF326	0.225097	1.67918
A_23_P214969	CITED2	0.224972	1.6787
A_23_P86653	SRGN	0.224888	1.67837
A_23_P329198	NABP1	0.224854	1.67824
A_23_P311358	ZNF282	0.224709	1.67768
A_21_P0000102	MTRNR2L2	0.224681	1.67757
A_23_P65442	IRF9	0.224414	1.67654
A_23_P36464	ASUN	0.224183	1.67565
A_23_P152727	PLEKHM1	0.224089	1.67529
A_23_P202837	CCND1	0.224031	1.67506
A_33_P3218584	POP5	0.223937	1.6747
A_23_P102320	NUP35	0.223828	1.67428
A_24_P414952	TMEM168	0.223571	1.67329
A_33_P3302428	TNRC6C	0.223452	1.67283
A_24_P7750	A_24_P7750	0.2234	1.67263
A_21_P0010854	AKR1CL1	0.223368	1.67251
A_23_P131096	POLRMT	0.223361	1.67248
A_33_P3360728	BLVRB	0.223307	1.67227
A_23_P308097	PPP2CB	0.223215	1.67192
A_33_P3365524	SETD3	0.222679	1.66986
A_23_P41765	IRF1	0.222663	1.66979
A_33_P3347869	C3	0.222638	1.6697
A_33_P3335621	PSMD10	0.222546	1.66934
A_32_P11450	BMS1	0.222377	1.6687
A_33_P3209491	TNS1	0.222366	1.66865
A_23_P94932	MMADHC	0.222139	1.66778
A_33_P3275751	SEC14L1	0.222106	1.66766
A_33_P3411384	A_33_P3411384	0.221701	1.6661
A_24_P333663	MAPK6	0.221694	1.66607
A_23_P213431	GFM2	0.221597	1.6657
A_24_P89509	TRMT11	0.221578	1.66563
A_23_P120594	ACSS1	0.221366	1.66481
A_23_P16032	TRAPPC2P1	0.221166	1.66405
A_32_P41065	TMCC1	0.220942	1.66319
A_33_P3227400	COL4A4	0.220799	1.66264
A_33_P3266780	PODXL2	0.220488	1.66145
A_24_P390928	TRAPPC6A	0.220373	1.66101
A_21_P0005293	ENST00000440034	0.220288	1.66069
A_33_P3522525	GRPEL1	0.220003	1.6596
A_24_P179504	WDR66	0.219992	1.65956
A_23_P120594	ACSS1	0.219849	1.65901
A_24_P362572	BZW1	0.219825	1.65892
A_33_P3422931	MRPS34	0.219811	1.65886
A_33_P3409815	A_33_P3409815	0.219708	1.65847
A_33_P3267814	MICAL3	0.219656	1.65827
A_33_P3474250	LOC283270	0.219581	1.65799
A_24_P390668	FMNL1	0.219452	1.65749
A_19_P00321014	XR_110931	0.219395	1.65728
A_23_P5903	SLCO4A1	0.219365	1.65716
A_32_P196193	PAQR9	0.219079	1.65607
A_23_P114414	LONRF3	0.21903	1.65588
A_23_P101013	TMC6	0.218738	1.65477
A_21_P0000189	DR1	0.218668	1.65451
A_23_P110243	METTL14	0.218593	1.65422
A_23_P217958	HK1	0.218536	1.654
A_21_P0000160	TM4SF19	0.21852	1.65394
A_23_P110243	METTL14	0.218262	1.65296
A_33_P3216433	TPM3P9	0.218196	1.65271
A_24_P274270	STAT1	0.218153	1.65254
A_33_P3298634	NFS1	0.218105	1.65236
A_24_P399362	PSMG2	0.21803	1.65208
A_33_P3417589	A_33_P3417589	0.217982	1.65189
A_33_P3420426	DCAF13P3	0.217836	1.65134
A_24_P16214	LINC00665	0.217802	1.65121
A_24_P157087	CASP8	0.217665	1.65069
A_23_P120594	ACSS1	0.21764	1.65059
A_23_P202117	PCGF5	0.217557	1.65028
A_33_P3406899	TRAK1	0.217545	1.65023
A_33_P3333030	SUFU	0.217536	1.6502
A_23_P111672	TES	0.217374	1.64958
A_21_P0000109	MTRNR2L9	0.217342	1.64946
A_24_P262738	DDA1	0.217177	1.64883
A_23_P314120	CHKB	0.217142	1.6487
A_23_P115824	HNRNPH3	0.217034	1.64829
A_33_P3423425	ZNF770	0.216978	1.64808
A_23_P102320	NUP35	0.216882	1.64771
A_24_P322771	TFF1	0.21671	1.64706
A_23_P47304	CASP5	0.216702	1.64703
A_23_P110879	TRAF3IP2	0.216569	1.64653
A_23_P111672	TES	0.216218	1.6452
A_23_P416686	GPR137	0.216058	1.64459
A_23_P117157	SUCLA2	0.215997	1.64436
A_23_P114670	ARHGEF16	0.215981	1.6443
A_23_P6119	SEC23B	0.215858	1.64383
A_23_P252711	LACTB2	0.215831	1.64373
A_23_P33433	MAZ	0.215801	1.64362
A_23_P115824	HNRNPH3	0.21577	1.6435
A_23_P1014	LINC00467	0.215617	1.64292
A_33_P3405743	CRYZ	0.215611	1.6429
A_23_P120594	ACSS1	0.215608	1.64289
A_24_P359191	SLC6A6	0.215089	1.64093
A_33_P3347971	TPD52	0.215083	1.6409
A_23_P115824	HNRNPH3	0.215028	1.64069
A_21_P0003289	MTRNR2L8	0.215024	1.64068
A_24_P408321	OSBPL2	0.214634	1.63921
A_24_P367645	MAP7D2	0.214605	1.6391
A_33_P3371727	SAT1	0.214416	1.63838
A_21_P0003089	PDCD6	0.214372	1.63822
A_21_P0011017	XLOC_014512	0.214239	1.63772
A_33_P3260572	CLIP4	0.214225	1.63766
A_23_P115824	HNRNPH3	0.214216	1.63763
A_33_P3352134	ATG16L1	0.214213	1.63762
A_23_P111303	SCAF8	0.214163	1.63743
A_33_P3389704	CES1	0.214102	1.6372
A_23_P110243	METTL14	0.214083	1.63713
A_23_P140154	TMEM251	0.213975	1.63672
A_19_P00320119	TUG1	0.213791	1.63603
A_33_P3409392	FZD6	0.213776	1.63597
A_33_P3351249	CXCL16	0.213755	1.63589
A_23_P211627	NUP50	0.213721	1.63577
A_23_P51231	RUNX3	0.213677	1.6356
A_23_P120146	TGFBRAP1	0.213576	1.63522
A_23_P114414	LONRF3	0.213564	1.63517
A_21_P0012376	GEMIN2	0.213455	1.63476
A_23_P54223	RABGGTA	0.213369	1.63444
A_33_P3316878	CHPF	0.21336	1.63441
A_33_P3315764	TP53	0.213296	1.63416
A_23_P97623	RRAGC	0.213267	1.63406
A_24_P281580	GATS	0.213256	1.63401
A_33_P3372281	MRS2	0.213017	1.63312
A_19_P00807057	TUG1	0.212975	1.63296
A_21_P0013236	GTF2I	0.212957	1.63289
A_24_P677642	FAM21EP	0.212927	1.63278
A_33_P3268472	CTSC	0.212921	1.63275
A_24_P296070	COG3	0.212838	1.63244
A_24_P113144	ATAD5	0.212816	1.63236
A_33_P3402600	A_33_P3402600	0.212657	1.63176
A_19_P00810361	XLOC_014512	0.212563	1.63141
A_24_P160466	GPRIN1	0.212439	1.63094
A_23_P63896	FAS	0.212373	1.6307
A_24_P247074	A_24_P247074	0.212348	1.6306
A_24_P588897	SLCO3A1	0.212345	1.63059
A_23_P45999	FBXO2	0.212341	1.63058
A_33_P3229027	RELL2	0.212175	1.62995
A_23_P111672	TES	0.211851	1.62874
A_24_P117672	SCAF1	0.211845	1.62872
A_24_P713668	BZW1	0.21171	1.62821
A_33_P3336617	ALDH3A2	0.2116	1.6278
A_23_P3450	TUBGCP4	0.211597	1.62778
A_24_P81841	CDKN1B	0.211395	1.62703
A_23_P102320	NUP35	0.211363	1.62691
A_24_P510377	ENST00000434244	0.21112	1.626
A_23_P111303	SCAF8	0.211091	1.62589
A_33_P3331601	THNSL1	0.21108	1.62585
A_23_P101342	ATG4D	0.211077	1.62584
A_23_P206359	CDH1	0.211032	1.62567
A_23_P88873	GAN	0.210815	1.62486
A_33_P3376836	A_33_P3376836	0.210524	1.62377
A_23_P378288	IKZF4	0.210487	1.62363
A_24_P67395	KRT8	0.210285	1.62287
A_23_P16538	ELL	0.209983	1.62175
A_21_P0009324	XLOC_012471	0.209881	1.62136
A_23_P11685	PLA2G4A	0.209693	1.62066
A_23_P22682	ARMCX1	0.209385	1.61952
A_23_P67992	C1D	0.209241	1.61898
A_33_P3419165	TFPT	0.208996	1.61806
A_23_P126727	NOL9	0.208971	1.61797
A_23_P304897	BDKRB2	0.208962	1.61794
A_24_P307580	HTATIP2	0.208913	1.61776
A_24_P280926	ENST00000599234	0.208735	1.61709
A_23_P111635	STYXL1	0.208669	1.61685
A_23_P501372	MIEF2	0.208607	1.61662
A_33_P3221303	CCR10	0.208503	1.61623
A_32_P229746	DNAJB6	0.208343	1.61563
A_23_P67453	TNNI3	0.208329	1.61558
A_23_P78802	PRKD2	0.208168	1.61498
A_23_P10497	ATP9B	0.208046	1.61453
A_23_P10497	ATP9B	0.207876	1.6139
A_33_P3226985	CDK5R1	0.207696	1.61323
A_33_P3349776	LSM14B	0.207651	1.61306
A_19_P00321618	LINC00277	0.207604	1.61289
A_23_P501887	DHPS	0.207601	1.61288
A_21_P0000101	MTRNR2L2	0.207531	1.61262
A_23_P77328	GCHFR	0.207479	1.61242
A_23_P115824	HNRNPH3	0.207374	1.61203
A_33_P3261246	RPL37	0.207145	1.61118
A_33_P3340718	KDM6A	0.207144	1.61118
A_24_P201531	ARCN1	0.207081	1.61095
A_23_P202720	SLC35C1	0.207079	1.61094
A_33_P3272553	NCAPH2	0.207069	1.6109
A_23_P417331	RPS6KA3	0.206944	1.61044
A_33_P3379046	LOC729770	0.206884	1.61022
A_23_P429950	KAL1	0.206832	1.61002
A_23_P63896	FAS	0.206816	1.60996
A_33_P3297003	LINC00657	0.206644	1.60932
A_33_P3214466	MESP1	0.206371	1.60832
A_33_P3299435	SART1	0.20631	1.60809
A_33_P3390086	A_33_P3390086	0.206282	1.60798
A_24_P228637	SETD4	0.206241	1.60783
A_24_P274270	STAT1	0.206236	1.60782
A_33_P3214293	PPP3R1	0.206225	1.60777
A_21_P0014317	AK057657	0.205775	1.60611
A_32_P64096	ZKSCAN2	0.205531	1.60521
A_33_P3218625	CACFD1	0.205363	1.60459
A_33_P3364884	PDHB	0.205277	1.60427
A_23_P37127	FOXA1	0.205217	1.60405
A_23_P251945	DCTN4	0.205125	1.60371
A_33_P3326588	TNFRSF10D	0.205109	1.60365
A_32_P6344	MAP2K4	0.205028	1.60335
A_33_P3215093	CHIC1	0.204888	1.60283
A_24_P105747	AP1S3	0.204852	1.6027
A_33_P3557274	LOC100996924	0.204799	1.6025
A_21_P0008433	XLOC_011014	0.204781	1.60244
A_23_P114740	CFH	0.204769	1.60239
A_23_P70328	CENPQ	0.204671	1.60203
A_23_P11685	PLA2G4A	0.204654	1.60197
A_33_P3772937	KRT8P12	0.204612	1.60181
A_19_P00329806	HOTAIR	0.204494	1.60138
A_24_P925664	MDM2	0.204465	1.60127
A_23_P55477	ADORA2B	0.204345	1.60083
A_33_P3223121	HIPK2	0.204254	1.60049
A_23_P144916	GFPT2	0.204244	1.60046
A_33_P3240767	CIDEC	0.204187	1.60025
A_33_P3783812	C8orf60	0.204173	1.60019
A_23_P115824	HNRNPH3	0.204149	1.60011
A_24_P690924	SEC23B	0.204132	1.60004
A_19_P00315581	LINC01122	0.204064	1.5998
A_23_P106505	LCMT2	0.203809	1.59885
A_24_P209285	MRPS10	0.203771	1.59871
A_23_P433785	P2RX5	0.203762	1.59868
A_23_P92025	CIDEC	0.203755	1.59866
A_33_P3228366	XPO5	0.203707	1.59848
A_33_P3290567	WEE1	0.203658	1.5983
A_23_P129695	VASN	0.203531	1.59783
A_33_P3266744	SYTL1	0.203349	1.59716
A_23_P34930	BCAS2	0.203279	1.5969
A_21_P0000108	MTRNR2L8	0.203178	1.59653
A_23_P19673	SGK1	0.20315	1.59643
A_23_P37127	FOXA1	0.203035	1.59601
A_23_P70328	CENPQ	0.203028	1.59598
A_23_P313728	FAM98A	0.202931	1.59563
A_23_P19348	CUL7	0.202814	1.5952
A_24_P873659	MALAT1	0.202741	1.59493
A_33_P3339051	ZNF428	0.202627	1.59451
A_23_P103398	PSEN2	0.202474	1.59395
A_23_P20558	CDC37L1	0.202435	1.5938
A_23_P105138	CAT	0.202429	1.59378
A_23_P115824	HNRNPH3	0.202319	1.59338
A_24_P237389	EIF1AX	0.202262	1.59317
A_23_P421423	TNFAIP2	0.202248	1.59312
A_32_P2103	THC2756939	0.202207	1.59297
A_33_P3415097	CLCN4	0.202167	1.59282
A_23_P311616	JMJD6	0.202049	1.59239
A_23_P103398	PSEN2	0.202	1.59221
A_33_P3239102	A_33_P3239102	0.201967	1.59209
A_23_P127948	ADM	0.201808	1.59151
A_33_P3376478	CYP17A1	0.201766	1.59135
A_23_P33196	COL5A2	0.201716	1.59117
A_23_P81121	EXOSC9	0.201547	1.59055
A_23_P398372	C9orf69	0.201397	1.59
A_23_P15394	CD68	0.201346	1.58981
A_33_P3248227	ENST00000517525	0.201061	1.58877
A_23_P164089	RFFL	0.201056	1.58875
A_23_P331895	TTYH3	0.200938	1.58832
A_24_P40229	CRNKL1	0.200758	1.58766
A_21_P0005228	TCONS_00013001	0.20072	1.58752
A_24_P414371	PPP3CA	0.200668	1.58733
A_23_P202458	ZNF22	0.200455	1.58656
A_33_P3299565	LEKR1	0.20039	1.58632
A_23_P391607	ARRDC1	0.200092	1.58523
A_33_P3231447	ITGA6	0.200016	1.58495
A_23_P63908	TRUB1	0.199955	1.58473
A_23_P258570	PSMD10	0.199844	1.58432
A_23_P61180	PLCXD1	0.199834	1.58429
A_23_P209195	C19orf12	0.199782	1.5841
A_23_P132121	SIK1	0.199729	1.58391
A_23_P127068	SEMA4G	0.199707	1.58382
A_23_P62807	SCCPDH	0.199398	1.5827
A_23_P430181	ZBTB3	0.199359	1.58255
A_23_P319808	UHRF1BP1L	0.199351	1.58253
A_33_P3247205	2015-03-01	0.199249	1.58216
A_19_P00812215	MRPL39	0.199189	1.58194
A_33_P3380742	TIMM17B	0.198942	1.58104
A_33_P3253812	A_33_P3253812	0.198915	1.58094
A_23_P115762	ECD	0.198573	1.57969
A_23_P12992	TRMT112	0.198571	1.57969
A_33_P3332126	SCLY	0.198562	1.57966
A_33_P3415698	TMIGD2	0.198474	1.57934
A_23_P64019	MTMR2	0.198367	1.57894
A_33_P3382303	FMNL1	0.19828	1.57863
A_23_P137578	FBXO28	0.197878	1.57717
A_23_P128641	USPL1	0.197871	1.57714
A_33_P3272828	RAD1	0.197844	1.57704
A_33_P3383184	SP9	0.197816	1.57694
A_33_P3405500	SACS	0.197681	1.57645
A_32_P5276	ARHGEF26	0.197627	1.57626
A_23_P103276	KTI12	0.19755	1.57598
A_23_P127948	ADM	0.197533	1.57592
A_23_P132595	VGLL4	0.197527	1.57589
A_24_P253215	EMG1	0.197458	1.57564
A_23_P309967	DCTN5	0.197435	1.57556
A_23_P98350	BIRC3	0.197418	1.5755
A_24_P152649	LOC644189	0.197393	1.57541
A_19_P00318978	LOC100128317	0.197293	1.57505
A_23_P127948	ADM	0.197248	1.57488
A_24_P116535	MMP15	0.197187	1.57466
A_23_P27822	GPATCH1	0.197114	1.5744
A_24_P67142	SON	0.197074	1.57425
A_33_P3263274	A_33_P3263274	0.197042	1.57413
A_33_P3297415	NRP2	0.196967	1.57386
A_23_P99642	SLC7A7	0.196949	1.5738
A_23_P254472	C6orf211	0.196929	1.57373
A_33_P3280521	MFAP3L	0.196847	1.57343
A_23_P9458	POLR1E	0.196791	1.57323
A_24_P252794	CUL2	0.196615	1.57259
A_24_P296907	THAP8	0.196513	1.57222
A_32_P151544	KRT18	0.196406	1.57183
A_32_P191895	BC045716	0.196335	1.57157
A_23_P146084	GSR	0.196333	1.57157
A_23_P44569	ABCC2	0.196262	1.57131
A_23_P102582	C20orf24	0.196256	1.57129
A_33_P3260605	CTNNAL1	0.196213	1.57113
A_23_P148121	EHBP1L1	0.196061	1.57058
A_33_P3321697	EPB41L4A	0.196049	1.57054
A_23_P311640	AGFG2	0.19602	1.57043
A_23_P94736	ST6GALNAC4	0.195979	1.57029
A_23_P103398	PSEN2	0.19593	1.57011
A_32_P840463	TIMM23B	0.195866	1.56988
A_33_P3336622	ALDH3A2	0.195807	1.56967
A_33_P3243997	PSME4	0.195728	1.56938
A_32_P113508	ATG16L1	0.195694	1.56926
A_23_P122976	GNAI1	0.195597	1.56891
A_24_P185314	NAPG	0.195551	1.56874
A_21_P0011566	XLOC_014512	0.195426	1.56829
A_32_P528311	RTN4RL2	0.195379	1.56812
A_23_P102582	C20orf24	0.195345	1.568
A_23_P19210	RPF2	0.195291	1.5678
A_23_P111672	TES	0.19525	1.56765
A_23_P212792	CEP135	0.195167	1.56735
A_33_P3230176	EPT1	0.19513	1.56722
A_32_P116556	ZNF469	0.194858	1.56624
A_33_P3272117	ASPSCR1	0.19477	1.56592
A_23_P144054	PRKCD	0.194746	1.56584
A_23_P105138	CAT	0.194694	1.56565
A_23_P250404	RAD50	0.194637	1.56544
A_33_P3326872	A_33_P3326872	0.194595	1.56529
A_21_P0011477	BMS1P17	0.194535	1.56508
A_33_P3300893	MADD	0.194519	1.56502
A_23_P105138	CAT	0.194498	1.56494
A_23_P102582	C20orf24	0.194426	1.56468
A_23_P358944	PML	0.19434	1.56437
A_33_P3403356	A_33_P3403356	0.194308	1.56426
A_23_P127948	ADM	0.194264	1.5641
A_23_P51317	TRMT13	0.194204	1.56388
A_23_P46149	GPR137B	0.194148	1.56368
A_33_P3392537	TK2	0.194062	1.56337
A_23_P70328	CENPQ	0.194057	1.56335
A_23_P111672	TES	0.193986	1.5631
A_33_P3233135	KIF16B	0.193895	1.56277
A_23_P83110	CDK5RAP2	0.193842	1.56258
A_23_P250404	RAD50	0.193767	1.56231
A_33_P3265376	HOMER3	0.193693	1.56204
A_33_P3272140	NUP35	0.193661	1.56193
A_33_P3212704	A_33_P3212704	0.193366	1.56087
A_24_P83544	NP239768	0.193254	1.56047
A_23_P8240	FAM50B	0.193243	1.56043
A_23_P55388	KLHL11	0.193158	1.56012
A_23_P208847	SIRT6	0.193073	1.55981
A_23_P102965	BCL2L13	0.193066	1.55979
A_21_P0003211	PDCD6	0.19298	1.55948
A_23_P14543	ALKBH1	0.192832	1.55895
A_23_P120594	ACSS1	0.192655	1.55832
A_24_P39639	EXOSC6	0.192622	1.55819
A_33_P3330468	RBM41	0.192578	1.55804
A_23_P127948	ADM	0.192538	1.5579
A_23_P68031	STAT4	0.192503	1.55777
A_33_P3241661	LOC388780	0.192464	1.55763
A_24_P235429	ABCA1	0.192443	1.55755
A_23_P120594	ACSS1	0.192358	1.55725
A_23_P122976	GNAI1	0.192335	1.55716
A_24_P769672	C12orf73	0.192329	1.55714
A_23_P256716	SMARCA5	0.192232	1.5568
A_24_P109351	VWA8	0.192206	1.55671
A_23_P103398	PSEN2	0.1922	1.55668
A_23_P117424	DCAF11	0.192038	1.5561
A_33_P3294986	LIPE	0.191944	1.55576
A_23_P102582	C20orf24	0.191892	1.55558
A_23_P102965	BCL2L13	0.191798	1.55524
A_23_P11774	UTP11L	0.191704	1.55491
A_23_P250404	RAD50	0.191649	1.55471
A_23_P16139	CHERP	0.191646	1.5547
A_24_P58331	DCAKD	0.191606	1.55455
A_23_P110243	METTL14	0.191487	1.55413
A_33_P3211520	SNAP47	0.191482	1.55411
A_23_P215549	PON3	0.191408	1.55385
A_23_P416314	HRASLS5	0.191384	1.55376
A_21_P0002469	XLOC_002191	0.191055	1.55258
A_23_P117424	DCAF11	0.19104	1.55253
A_23_P153050	ALKBH5	0.190772	1.55157
A_21_P0004047	LOC101927059	0.190765	1.55155
A_23_P112531	FAM102A	0.190736	1.55145
A_23_P102582	C20orf24	0.190626	1.55105
A_33_P3386297	AF190162	0.190567	1.55084
A_23_P313734	KIAA1731	0.190506	1.55062
A_23_P252740	DSCC1	0.19047	1.55049
A_23_P63896	FAS	0.190412	1.55029
A_21_P0000867	ZBTB20-AS1	0.190336	1.55002
A_32_P173058	TMEM41B	0.190266	1.54977
A_32_P75094	AIFM2	0.190265	1.54976
A_23_P43034	ELP3	0.190135	1.5493
A_24_P854913	METTL21A	0.190116	1.54923
A_33_P3357445	TDG	0.190116	1.54923
A_23_P105138	CAT	0.190023	1.5489
A_33_P3391476	CRYZ	0.19	1.54882
A_23_P120146	TGFBRAP1	0.189824	1.54819
A_33_P3221960	IL18RAP	0.189786	1.54805
A_19_P00322906	C17orf51	0.189759	1.54796
A_32_P108474	ABCE1	0.189686	1.5477
A_23_P353742	AMBRA1	0.189647	1.54756
A_23_P48886	ADAM10	0.189631	1.5475
A_23_P166336	TMEM191A	0.189611	1.54743
A_33_P3341329	ZCRB1	0.189541	1.54718
A_23_P19115	GSPT2	0.189512	1.54708
A_33_P3383524	LINC00923	0.189324	1.54641
A_23_P252740	DSCC1	0.189242	1.54612
A_23_P14340	KIAA0391	0.189125	1.5457
A_33_P3278220	RABEPK	0.189124	1.5457
A_24_P56317	MBNL2	0.189113	1.54566
A_23_P250404	RAD50	0.189034	1.54538
A_23_P252855	BRIX1	0.188923	1.54498
A_23_P102582	C20orf24	0.188922	1.54498
A_21_P0009481	RAB27B	0.188722	1.54427
A_23_P209337	METTL21A	0.188685	1.54414
A_33_P3397051	EXOC8	0.188642	1.54398
A_23_P120146	TGFBRAP1	0.188621	1.54391
A_24_P280029	PDXP	0.188458	1.54333
A_23_P32320	ASPSCR1	0.188427	1.54322
A_23_P103398	PSEN2	0.188369	1.54301
A_23_P45488	FAM3A	0.188336	1.54289
A_23_P102582	C20orf24	0.188261	1.54263
A_21_P0013817	ZCRB1	0.188075	1.54197
A_23_P97584	DNTTIP2	0.187981	1.54163
A_23_P162874	HSP90AA1	0.187761	1.54085
A_23_P80040	PROCR	0.187499	1.53992
A_21_P0012508	AADACP1	0.187465	1.5398
A_23_P13073	PUS3	0.187436	1.5397
A_24_P227069	GPAM	0.187371	1.53947
A_23_P117424	DCAF11	0.187174	1.53877
A_33_P3337627	TRPC6	0.187135	1.53863
A_33_P3252333	SNORD3B-1	0.187031	1.53826
A_33_P3246505	MAP3K8	0.186979	1.53808
A_23_P428219	EZH1	0.186749	1.53727
A_33_P3232277	CCNG1	0.186697	1.53708
A_33_P3214446	RFC3	0.186627	1.53683
A_23_P430161	EXOC8	0.186369	1.53592
A_33_P3268144	ZNF614	0.186234	1.53544
A_23_P162874	HSP90AA1	0.186109	1.535
A_23_P8539	DAGLB	0.186066	1.53485
A_21_P0000063	MDFIC	0.18593	1.53437
A_23_P12896	FANCF	0.185883	1.5342
A_33_P3232280	ASUN	0.185863	1.53413
A_23_P72668	SDPR	0.185683	1.5335
A_23_P117157	SUCLA2	0.185659	1.53341
A_23_P212706	ATG3	0.185581	1.53314
A_21_P0011600	XLOC_014512	0.185526	1.53294
A_32_P9963	HSF2	0.185505	1.53287
A_23_P102965	BCL2L13	0.185331	1.53225
A_23_P250404	RAD50	0.185254	1.53198
A_33_P3394395	FAM73A	0.185166	1.53167
A_23_P215318	VPS41	0.184976	1.531
A_33_P3237574	HLA-A	0.184732	1.53014
A_21_P0009343	TCONS_00025724	0.184727	1.53013
A_23_P24751	TTC9C	0.184674	1.52994
A_24_P169688	MICB	0.184604	1.52969
A_23_P110961	MPC1	0.184512	1.52937
A_33_P3242234	F8A2	0.184501	1.52933
A_23_P169178	TESK1	0.184416	1.52903
A_23_P501822	JUP	0.184387	1.52893
A_33_P3218356	TMEM167B	0.18434	1.52876
A_33_P3292812	GPATCH2L	0.184289	1.52858
A_24_P940803	EPT1	0.184219	1.52833
A_23_P120146	TGFBRAP1	0.184115	1.52797
A_21_P0011743	LINC00665	0.183786	1.52681
A_23_P102582	C20orf24	0.183776	1.52678
A_33_P3240328	PITX1	0.183706	1.52653
A_23_P11774	UTP11L	0.183611	1.5262
A_33_P3387050	C8orf82	0.183555	1.526
A_33_P3293353	KCTD3	0.183343	1.52526
A_24_P4877	ZCRB1	0.183167	1.52464
A_24_P135322	NRP1	0.183143	1.52455
A_33_P3257528	ZNF451	0.183096	1.52439
A_24_P20200	PLEKHB2	0.182943	1.52385
A_33_P3377399	A_33_P3377399	0.182941	1.52385
A_23_P102842	NFS1	0.182937	1.52383
A_23_P126623	PGD	0.182606	1.52267
A_19_P00804596	C17orf51	0.182567	1.52253
A_23_P162874	HSP90AA1	0.182398	1.52194
A_23_P15299	WBP2	0.182287	1.52155
A_33_P3317850	RIOK3	0.182241	1.52139
A_23_P92281	GTPBP8	0.182057	1.52075
A_23_P125837	PBDC1	0.182047	1.52071
A_23_P157404	AP1S1	0.181989	1.52051
A_21_P0000203	ODF2	0.181971	1.52045
A_23_P91487	RWDD2B	0.181948	1.52037
A_23_P102965	BCL2L13	0.181683	1.51944
A_24_P104119	RHOF	0.181571	1.51905
A_23_P115762	ECD	0.181341	1.51824
A_24_P310756	FBXO28	0.181276	1.51801
A_23_P120146	TGFBRAP1	0.181182	1.51769
A_33_P3420013	A_33_P3420013	0.181098	1.51739
A_23_P97195	MTFR1L	0.18107	1.5173
A_23_P77145	RAB11A	0.180997	1.51704
A_23_P101013	TMC6	0.180959	1.51691
A_23_P333029	ERICH5	0.180956	1.5169
A_23_P42045	ORC3	0.180833	1.51647
A_21_P0005640	XLOC_006680	0.180796	1.51634
A_23_P37127	FOXA1	0.180782	1.51629
A_33_P3408898	C6orf226	0.18075	1.51618
A_23_P101407	C3	0.180613	1.5157
A_32_P121303	NUP50	0.180562	1.51552
A_23_P122976	GNAI1	0.18056	1.51551
A_23_P102582	C20orf24	0.180508	1.51533
A_33_P3345936	CCDC9	0.180494	1.51528
A_33_P3358243	KIAA1161	0.180477	1.51523
A_23_P66813	SIRT7	0.180375	1.51487
A_23_P154539	PRPF6	0.180342	1.51475
A_21_P0005787	XLOC_006978	0.180333	1.51472
A_23_P410312	C12orf76	0.180187	1.51421
A_23_P11774	UTP11L	0.179961	1.51343
A_23_P168610	TSPAN13	0.17993	1.51332
A_23_P165333	BIN1	0.179589	1.51213
A_33_P3212274	F2R	0.17937	1.51137
A_23_P119141	KEAP1	0.17932	1.51119
A_24_P195037	C1orf52	0.179308	1.51115
A_23_P103398	PSEN2	0.179304	1.51114
A_24_P310894	CAPZA1	0.179261	1.51099
A_33_P3389649	PDE4D	0.179157	1.51063
A_33_P3336992	MRPS18B	0.179101	1.51043
A_23_P127948	ADM	0.178952	1.50991
A_24_P219266	LRRC57	0.178755	1.50923
A_23_P115762	ECD	0.178744	1.50919
A_23_P103476	UBIAD1	0.178722	1.50911
A_33_P3412975	SIX5	0.178719	1.5091
A_23_P381017	WBSCR27	0.178527	1.50844
A_23_P75255	VPS26A	0.178416	1.50805
A_19_P00315843	SCARNA16	0.178291	1.50762
A_24_P67988	FRMD8	0.178248	1.50747
A_23_P122976	GNAI1	0.178096	1.50694
A_24_P328492	SOCS5	0.178031	1.50671
A_23_P152420	GSE1	0.177933	1.50638
A_33_P3387463	ATP6V1D	0.17791	1.5063
A_23_P76598	MICU2	0.177747	1.50573
A_23_P424597	C19orf25	0.177551	1.50505
A_23_P105138	CAT	0.177402	1.50454
A_32_P211248	LINC01405	0.1773	1.50418
A_23_P386450	POLK	0.177041	1.50328
A_23_P110961	MPC1	0.176969	1.50303
A_33_P3415430	HSPA1B	0.176859	1.50265
A_23_P100795	STAT3	0.176843	1.5026
A_23_P122805	TMEM209	0.17674	1.50224
A_23_P119141	KEAP1	0.176675	1.50202
A_23_P171258	ABCB7	0.176582	1.5017
A_23_P94501	ANXA1	0.176485	1.50136
A_23_P206830	PAM16	0.17645	1.50124
A_23_P36345	STARD10	0.176408	1.5011
A_23_P115762	ECD	0.176378	1.50099
A_23_P111672	TES	0.176288	1.50068
A_23_P56590	C1D	0.176192	1.50035
A_21_P0013085	TCONS_l2_00024809	0.176127	1.50012
A_23_P53614	BRAP	0.176067	1.49991
A_23_P407142	LUZP1	0.175913	1.49939
A_23_P100141	UNKL	0.17579	1.49896
A_33_P3259058	PSMG4	0.175766	1.49888
A_23_P142590	ILKAP	0.175732	1.49876
A_33_P3264505	FCF1	0.17553	1.49806
A_23_P111672	TES	0.175447	1.49778
A_24_P184799	COCH	0.175381	1.49755
A_23_P137470	SIPA1L2	0.175227	1.49702
A_23_P102582	C20orf24	0.175097	1.49657
A_23_P11774	UTP11L	0.175015	1.49629
A_24_P246963	A_24_P246963	0.174912	1.49593
A_24_P922631	C5orf58	0.174643	1.49501
A_23_P388812	CKAP2L	-0.174643	1.49501
A_32_P215179	NPIPA1	-0.174727	1.49529
A_23_P67042	MOCOS	-0.174902	1.4959
A_23_P160787	PEX14	-0.174965	1.49611
A_19_P00319646	LINC00673	-0.174981	1.49617
A_24_P392060	SIMC1	-0.175011	1.49627
A_33_P3211804	RUNX1	-0.175029	1.49634
A_23_P431410	RBMS1	-0.175084	1.49653
A_23_P104876	SPA17	-0.175441	1.49775
A_23_P35645	RBM17	-0.175449	1.49778
A_23_P343398	CCR7	-0.175509	1.49799
A_23_P6771	LMCD1	-0.175544	1.49811
A_23_P100420	ZCCHC14	-0.175568	1.49819
A_21_P0000599	MKRN1	-0.175636	1.49843
A_33_P3349334	SOCS4	-0.175646	1.49846
A_23_P121356	BBX	-0.175658	1.49851
A_23_P38864	RABAC1	-0.175712	1.49869
A_24_P86389	HIST1H2AM	-0.175721	1.49872
A_24_P942354	PITPNA	-0.175846	1.49915
A_23_P206369	TMEM208	-0.175919	1.4994
A_24_P51061	DCBLD2	-0.175971	1.49958
A_33_P3325349	TSPAN5	-0.176045	1.49984
A_24_P166613	EPDR1	-0.17606	1.49989
A_33_P3301445	A_33_P3301445	-0.176232	1.50049
A_23_P364517	SELK	-0.176277	1.50064
A_23_P104734	STT3A	-0.176301	1.50072
A_33_P3344229	HIST1H4A	-0.176341	1.50086
A_33_P3715177	MEGF8	-0.176411	1.5011
A_23_P50907	ITGAV	-0.176438	1.5012
A_33_P3393341	LPIN3	-0.176513	1.50146
A_21_P0014707	ENST00000606907	-0.176519	1.50148
A_23_P131846	SNAI1	-0.176531	1.50152
A_24_P76879	TSPYL1	-0.176738	1.50224
A_24_P129232	SERINC1	-0.176807	1.50247
A_23_P342067	UHMK1	-0.176954	1.50298
A_23_P210300	ASXL2	-0.176967	1.50303
A_23_P304682	EMP2	-0.176975	1.50305
A_24_P109652	PEAK1	-0.177029	1.50324
A_23_P146654	BAG1	-0.177077	1.50341
A_21_P0011411	UBE2Q2P1	-0.177086	1.50344
A_24_P378987	DHRSX	-0.177208	1.50386
A_23_P116387	INCENP	-0.177217	1.50389
A_23_P120557	TASP1	-0.177366	1.50441
A_33_P3361457	IFNAR2	-0.177386	1.50448
A_23_P148463	CUL4B	-0.177403	1.50454
A_23_P29248	TST	-0.177539	1.50501
A_23_P43273	EXT1	-0.177589	1.50518
A_23_P107587	NPC1	-0.177954	1.50645
A_23_P120710	TTC3	-0.17805	1.50678
A_33_P3417950	AKAP8	-0.178202	1.50731
A_24_P945000	SKA2	-0.178373	1.5079
A_23_P120710	TTC3	-0.178399	1.50799
A_23_P109768	RNF7	-0.178467	1.50823
A_23_P132874	CMSS1	-0.178601	1.50869
A_23_P50907	ITGAV	-0.178627	1.50878
A_23_P100420	ZCCHC14	-0.178686	1.50899
A_33_P3221438	XXYLT1	-0.178723	1.50912
A_23_P40989	USP13	-0.178771	1.50928
A_24_P29686	ZMIZ2	-0.178813	1.50943
A_23_P391506	IVNS1ABP	-0.178877	1.50965
A_33_P3253807	CEBPG	-0.178917	1.50979
A_33_P3334220	ACACB	-0.178924	1.50982
A_32_P169735	TTC8	-0.178961	1.50995
A_23_P933	RWDD3	-0.179032	1.51019
A_23_P122662	GFOD1	-0.179033	1.5102
A_33_P3371320	BRE	-0.179166	1.51066
A_23_P170186	OPLAH	-0.179226	1.51087
A_23_P162171	MCAM	-0.179238	1.51091
A_23_P207940	AK091525	-0.179295	1.51111
A_33_P3217490	FAM230B	-0.17934	1.51126
A_23_P120227	LBH	-0.179419	1.51154
A_32_P40375	ENST00000471090	-0.179571	1.51207
A_23_P88865	CMTM3	-0.179636	1.51229
A_33_P3263523	C1orf35	-0.179648	1.51234
A_19_P00316541	SNHG5	-0.179739	1.51265
A_23_P100292	ZNF598	-0.179819	1.51293
A_33_P3299865	HIST1H4K	-0.180118	1.51397
A_23_P46095	C1orf131	-0.180183	1.5142
A_23_P112478	NUDT2	-0.180335	1.51473
A_23_P106391	THAP10	-0.180367	1.51484
A_23_P98900	CCDC92	-0.180379	1.51488
A_33_P3373358	GJC1	-0.180501	1.51531
A_33_P3743508	LOC158435	-0.18073	1.51611
A_23_P211445	LIMK2	-0.180839	1.51649
A_23_P87500	ORMDL2	-0.18095	1.51687
A_24_P411899	RNF19A	-0.180958	1.5169
A_23_P502832	RBM12	-0.180984	1.51699
A_23_P71513	EFR3A	-0.181014	1.5171
A_23_P371129	SLX4	-0.181071	1.5173
A_23_P102517	PDE6D	-0.181094	1.51738
A_23_P102060	SSFA2	-0.181275	1.51801
A_33_P3392192	ENST00000607314	-0.181373	1.51835
A_23_P120557	TASP1	-0.181507	1.51882
A_24_P21831	ZNF26	-0.181547	1.51896
A_23_P97265	GPATCH4	-0.181612	1.51919
A_23_P33856	STAG2	-0.181736	1.51962
A_33_P3612589	ATRX	-0.181772	1.51975
A_23_P102060	SSFA2	-0.181822	1.51993
A_23_P320250	MYO19	-0.181959	1.52041
A_23_P120557	TASP1	-0.181961	1.52041
A_23_P120227	LBH	-0.181987	1.5205
A_23_P253692	GPR64	-0.182047	1.52071
A_23_P205686	PSEN1	-0.182054	1.52074
A_23_P369899	TMEM158	-0.182209	1.52128
A_23_P116387	INCENP	-0.182237	1.52138
A_33_P3353051	C6orf48	-0.182277	1.52152
A_33_P3405921	GAS8	-0.18229	1.52156
A_33_P3365357	HYAL2	-0.182374	1.52186
A_23_P3994	TMEM256	-0.182397	1.52194
A_23_P135184	RALGDS	-0.182871	1.5236
A_23_P89780	LAMA3	-0.18296	1.52391
A_23_P216282	ARHGEF10	-0.183515	1.52586
A_33_P3420068	GOLGA7	-0.183588	1.52612
A_21_P0014321	LOC100289092	-0.183596	1.52615
A_24_P134392	HSPA13	-0.183597	1.52615
A_23_P141394	WIPI1	-0.183606	1.52618
A_24_P413884	CENPA	-0.183619	1.52623
A_21_P0013421	XLOC_014512	-0.183641	1.5263
A_24_P314477	TUBB2B	-0.183652	1.52634
A_33_P3242863	NT5M	-0.183708	1.52654
A_23_P318604	CYHR1	-0.18387	1.52711
A_23_P78871	KCTD15	-0.183968	1.52745
A_23_P32328	LYRM4	-0.184013	1.52761
A_23_P67042	MOCOS	-0.18402	1.52764
A_33_P3381245	PDCD5	-0.184058	1.52777
A_23_P73801	TCEAL1	-0.184073	1.52782
A_23_P324490	KIAA0355	-0.184203	1.52828
A_23_P73023	TBC1D1	-0.184247	1.52844
A_21_P0012327	ENST00000458623	-0.184423	1.52905
A_23_P106127	KIAA0586	-0.184598	1.52967
A_33_P3399114	CENPBD1P1	-0.184807	1.53041
A_23_P101093	COPZ2	-0.184947	1.5309
A_33_P3268618	WDR19	-0.184969	1.53098
A_23_P102060	SSFA2	-0.184997	1.53108
A_24_P386323	RABEPK	-0.185436	1.53262
A_33_P3287685	CNOT3	-0.185508	1.53288
A_21_P0002684	LINC01116	-0.185534	1.53297
A_23_P110851	TERT	-0.185557	1.53305
A_23_P426636	AHNAK	-0.185673	1.53346
A_23_P159907	MAGED4B	-0.18587	1.53416
A_23_P123732	IDNK	-0.185909	1.5343
A_23_P108376	THADA	-0.185915	1.53432
A_23_P160154	GALE	-0.185989	1.53458
A_23_P113613	CDCP1	-0.186218	1.53539
A_32_P514790	UNK	-0.186235	1.53545
A_24_P365349	CACNG7	-0.186311	1.53571
A_21_P0000500	SNORD86	-0.186325	1.53577
A_23_P104734	STT3A	-0.186435	1.53615
A_23_P50907	ITGAV	-0.186621	1.53681
A_33_P3209869	TCP11L1	-0.186621	1.53681
A_23_P122662	GFOD1	-0.186715	1.53714
A_23_P410613	TMEM263	-0.186751	1.53727
A_24_P139943	HS1BP3	-0.186757	1.53729
A_24_P143492	BCAS4	-0.186842	1.53759
A_24_P205589	ACOT7	-0.186941	1.53795
A_23_P70201	CHD1	-0.186965	1.53803
A_23_P109768	RNF7	-0.187023	1.53824
A_23_P170518	DYM	-0.187066	1.53839
A_23_P146058	ATP6V1C1	-0.187125	1.5386
A_23_P122662	GFOD1	-0.187277	1.53913
A_24_P62237	CERK	-0.187404	1.53959
A_32_P60223	ING5	-0.187433	1.53969
A_32_P99100	PTPRK	-0.187459	1.53978
A_23_P104109	RPS6KC1	-0.187502	1.53993
A_23_P210708	SIRPA	-0.187641	1.54043
A_24_P183292	CSNK1A1	-0.187656	1.54048
A_33_P3333587	FBXL20	-0.18783	1.5411
A_24_P73290	ATP2A2	-0.187864	1.54122
A_32_P149492	NBPF11	-0.187962	1.54157
A_24_P398781	IFT43	-0.187978	1.54162
A_33_P3285038	CERS5	-0.187994	1.54168
A_33_P3281408	YPEL5	-0.188029	1.5418
A_23_P1361	ALDH18A1	-0.188111	1.5421
A_23_P42802	PDIA4	-0.188297	1.54275
A_23_P372923	FGFR1	-0.18836	1.54298
A_23_P100420	ZCCHC14	-0.188439	1.54326
A_33_P3379947	HLA-B	-0.18852	1.54355
A_24_P832426	B3GALTL	-0.188551	1.54366
A_23_P120557	TASP1	-0.188565	1.54371
A_24_P63563	KIAA0141	-0.188742	1.54434
A_33_P3335629	TMEM208	-0.188765	1.54442
A_21_P0009752	XLOC_013282	-0.188774	1.54445
A_23_P65278	NBEA	-0.188782	1.54448
A_33_P3349444	NAGA	-0.18882	1.54461
A_23_P256835	TRAPPC12	-0.188844	1.5447
A_23_P253350	C8orf4	-0.188868	1.54479
A_23_P160582	HYI	-0.188948	1.54507
A_23_P423864	PHC2	-0.189113	1.54566
A_23_P502609	PIGQ	-0.189403	1.54669
A_24_P62530	RHOU	-0.189435	1.5468
A_23_P30805	HIST1H4J	-0.189439	1.54682
A_33_P3271925	ARFGEF2	-0.189465	1.54691
A_23_P3562	SLC7A6OS	-0.189515	1.54709
A_32_P28402	LRRC37BP1	-0.189534	1.54716
A_33_P3415500	TRIO	-0.189548	1.54721
A_23_P259135	NCOA6	-0.189681	1.54768
A_23_P120710	TTC3	-0.189747	1.54791
A_23_P112478	NUDT2	-0.189776	1.54802
A_21_P0008390	XLOC_010933	-0.189818	1.54817
A_24_P942730	ZSCAN29	-0.189887	1.54841
A_23_P109768	RNF7	-0.189958	1.54867
A_21_P0011090	ENST00000542925	-0.190045	1.54898
A_24_P364057	C11orf70	-0.190121	1.54925
A_23_P113701	PDGFA	-0.190131	1.54929
A_23_P50907	ITGAV	-0.190175	1.54944
A_23_P5831	HPCAL1	-0.190189	1.54949
A_23_P113701	PDGFA	-0.19028	1.54981
A_23_P165657	SLC20A1	-0.190307	1.54991
A_21_P0006762	LOC101928687	-0.190315	1.54994
A_23_P134684	HMBOX1	-0.190329	1.54999
A_23_P395534	RSC1A1	-0.19034	1.55003
A_23_P123193	ACTR3B	-0.190471	1.5505
A_32_P75661	PDIA6	-0.190754	1.55151
A_24_P71938	SMAD1	-0.190767	1.55156
A_23_P336644	TOR1AIP2	-0.190854	1.55186
A_23_P109768	RNF7	-0.191053	1.55258
A_24_P300777	ADAM8	-0.191183	1.55304
A_33_P3441576	SRGAP2C	-0.191192	1.55307
A_23_P149975	FAM107B	-0.191282	1.55339
A_23_P108823	OSBPL6	-0.191533	1.55429
A_23_P50907	ITGAV	-0.191714	1.55494
A_19_P00318014	SNHG11	-0.192059	1.55618
A_23_P406135	IFT172	-0.192277	1.55696
A_23_P49412	PRR14	-0.192399	1.55739
A_23_P29851	LRPAP1	-0.192663	1.55834
A_23_P210763	JAG1	-0.192669	1.55836
A_24_P29401	PIK3R1	-0.192698	1.55847
A_33_P3357748	PVT1	-0.192732	1.55859
A_33_P3375665	FOXO3	-0.19302	1.55962
A_21_P0013564	CNTNAP3B	-0.193027	1.55965
A_23_P37988	CPNE2	-0.193068	1.5598
A_24_P111912	FAM172A	-0.193125	1.56
A_23_P108376	THADA	-0.193194	1.56025
A_23_P67042	MOCOS	-0.193263	1.5605
A_24_P382253	RPRD1A	-0.193388	1.56095
A_23_P157051	AP4M1	-0.193414	1.56104
A_33_P3399840	USP39	-0.193455	1.56119
A_23_P216610	SUSD1	-0.1936	1.56171
A_23_P111860	RADIL	-0.19372	1.56214
A_23_P71037	IL6	-0.194029	1.56325
A_23_P68072	WDR54	-0.194044	1.5633
A_23_P301247	HIST2H2AC	-0.194141	1.56366
A_33_P3290924	BAG1	-0.194219	1.56394
A_33_P3359900	EMB	-0.194269	1.56412
A_23_P211212	COL18A1	-0.194284	1.56417
A_23_P217384	AP1S2	-0.19433	1.56433
A_23_P112478	NUDT2	-0.194433	1.56471
A_24_P305570	RIN2	-0.194454	1.56478
A_23_P60579	MPI	-0.194463	1.56481
A_33_P3311371	PDLIM2	-0.194691	1.56564
A_23_P380998	R3HDM1	-0.194787	1.56598
A_33_P3425356	ARMC8	-0.194815	1.56609
A_23_P120227	LBH	-0.194909	1.56642
A_23_P120710	TTC3	-0.194932	1.56651
A_23_P121276	NEK4	-0.194938	1.56653
A_21_P0013885	UBE2Q2P1	-0.194969	1.56664
A_23_P339053	ENST00000569656	-0.194994	1.56673
A_32_P35969	CHRNA7	-0.19503	1.56686
A_24_P176493	ATMIN	-0.195054	1.56694
A_23_P373054	TCAIM	-0.195103	1.56712
A_23_P104734	STT3A	-0.195107	1.56714
A_23_P78170	MYBBP1A	-0.195287	1.56779
A_33_P3296442	A_33_P3296442	-0.195313	1.56788
A_33_P3307495	STRA6	-0.195427	1.56829
A_33_P3358312	OTUD6B	-0.195446	1.56836
A_23_P120710	TTC3	-0.195459	1.56841
A_23_P104876	SPA17	-0.19558	1.56884
A_23_P130089	IFT20	-0.195656	1.56912
A_23_P108922	MOB1A	-0.196034	1.57049
A_32_P5480	CERS6	-0.196072	1.57062
A_33_P3328426	ANO10	-0.196235	1.57121
A_23_P212552	TBL1XR1	-0.196251	1.57127
A_23_P98015	CUTC	-0.196326	1.57154
A_33_P3340404	SCLT1	-0.196369	1.5717
A_24_P284523	MAP3K10	-0.196398	1.5718
A_21_P0014740	THC2538606	-0.19643	1.57192
A_23_P95823	NSMCE1	-0.196561	1.57239
A_23_P121276	NEK4	-0.196674	1.5728
A_32_P99902	C15orf40	-0.1967	1.5729
A_23_P102060	SSFA2	-0.196725	1.57299
A_23_P208293	PVRL2	-0.196764	1.57313
A_23_P301304	FGFR1	-0.19681	1.5733
A_23_P113701	PDGFA	-0.196916	1.57368
A_24_P286935	ARL3	-0.197148	1.57452
A_19_P00316726	XLOC_014512	-0.197155	1.57455
A_32_P101301	USP39	-0.197166	1.57458
A_33_P3354539	CHURC1	-0.197175	1.57462
A_33_P3224307	SCARNA12	-0.19727	1.57496
A_33_P3258061	PALM3	-0.197432	1.57555
A_23_P28466	DAW1	-0.197499	1.57579
A_33_P3369567	LSP1	-0.197563	1.57602
A_23_P13663	FAM60A	-0.197571	1.57605
A_23_P321703	BCL2A1	-0.197581	1.57609
A_33_P3361417	C6orf57	-0.197619	1.57623
A_23_P130158	WNT3	-0.197703	1.57653
A_33_P3367917	SSH2	-0.197787	1.57684
A_33_P3348288	RHOBTB1	-0.197831	1.577
A_23_P169409	RPP25L	-0.197841	1.57703
A_23_P30275	PCYOX1L	-0.197872	1.57715
A_23_P94879	F2	-0.197951	1.57743
A_23_P67785	SPAG16	-0.198015	1.57767
A_23_P120557	TASP1	-0.198091	1.57794
A_33_P3402217	A_33_P3402217	-0.198202	1.57835
A_33_P3215768	GALNT6	-0.198255	1.57854
A_33_P3376636	OPA3	-0.198309	1.57873
A_23_P145437	PHIP	-0.198368	1.57895
A_24_P362317	ADAR	-0.19853	1.57954
A_23_P103070	YWHAH	-0.198808	1.58055
A_23_P18205	RAD54L2	-0.198822	1.5806
A_33_P3293009	NKAIN4	-0.198851	1.58071
A_21_P0011851	RHOQ	-0.199027	1.58135
A_23_P64121	KIAA1549L	-0.199157	1.58182
A_24_P49383	AAMDC	-0.199176	1.58189
A_23_P80278	SFI1	-0.199705	1.58382
A_23_P11025	ZNF185	-0.199724	1.58389
A_33_P3404651	TTC7A	-0.199908	1.58456
A_33_P3315554	ANKMY1	-0.199961	1.58475
A_19_P00317052	RNF213	-0.199988	1.58485
A_23_P102060	SSFA2	-0.199998	1.58488
A_23_P372860	HIST1H2AC	-0.200056	1.5851
A_23_P120710	TTC3	-0.200123	1.58534
A_23_P67042	MOCOS	-0.20038	1.58628
A_23_P18493	PTPN13	-0.200493	1.58669
A_32_P26376	POGLUT1	-0.200691	1.58742
A_21_P0014623	SNHG21	-0.200705	1.58747
A_23_P94879	F2	-0.200758	1.58766
A_23_P110851	TERT	-0.200859	1.58803
A_23_P104734	STT3A	-0.201141	1.58906
A_24_P156388	TTC38	-0.201177	1.58919
A_24_P916614	PTBP3	-0.201268	1.58953
A_23_P415411	HIST1H4E	-0.201534	1.5905
A_32_P180210	FAM35A	-0.201738	1.59125
A_24_P385313	PTPRF	-0.201798	1.59147
A_23_P30474	WDR70	-0.201842	1.59163
A_23_P170626	CHCHD7	-0.20201	1.59225
A_23_P94879	F2	-0.202153	1.59277
A_23_P79622	FKBP7	-0.202304	1.59332
A_24_P19175	ZNF358	-0.202404	1.59369
A_33_P3272189	MFSD9	-0.202428	1.59378
A_23_P250571	DMXL1	-0.202467	1.59392
A_23_P150741	C2CD3	-0.202559	1.59426
A_33_P3344204	ZDHHC11	-0.202888	1.59547
A_23_P158925	GPR125	-0.20293	1.59562
A_32_P44568	LDHA	-0.202956	1.59572
A_33_P3345643	ZDHHC11B	-0.203017	1.59594
A_33_P3390027	EXOC7	-0.203223	1.5967
A_23_P11025	ZNF185	-0.203361	1.59721
A_23_P31747	C8orf76	-0.203544	1.59788
A_23_P155556	CLDND1	-0.203566	1.59796
A_33_P3764802	SIRT5	-0.20361	1.59812
A_24_P44462	TPM1	-0.203713	1.5985
A_33_P3668839	LOC644656	-0.203741	1.5986
A_23_P50907	ITGAV	-0.203743	1.59861
A_33_P3318122	C16orf62	-0.203826	1.59892
A_23_P38959	VAV1	-0.203852	1.59901
A_32_P182439	POLD3	-0.203922	1.59927
A_23_P28815	CYP24A1	-0.203966	1.59943
A_23_P75741	UBE2L6	-0.203974	1.59946
A_23_P218597	NPAS2	-0.204017	1.59962
A_23_P87310	LMO1	-0.204097	1.59992
A_23_P120227	LBH	-0.204426	1.60113
A_23_P338952	S100PBP	-0.204449	1.60121
A_23_P102060	SSFA2	-0.204516	1.60146
A_23_P14716	ADPGK	-0.204608	1.6018
A_33_P3816688	PPARGC1B	-0.204616	1.60183
A_23_P379327	FAM63B	-0.204683	1.60208
A_23_P161156	ZNF438	-0.204776	1.60242
A_23_P217778	MSL3	-0.204986	1.60319
A_23_P67042	MOCOS	-0.205163	1.60385
A_24_P227091	KIF11	-0.205242	1.60414
A_24_P202558	SIPA1L3	-0.205262	1.60421
A_23_P110851	TERT	-0.205303	1.60436
A_23_P200493	LBR	-0.205326	1.60445
A_23_P104734	STT3A	-0.205388	1.60468
A_23_P145895	TP53TG1	-0.2054	1.60472
A_24_P316939	LRRFIP1	-0.205485	1.60504
A_23_P2446	TMEM5	-0.205638	1.6056
A_24_P281975	GNPTAB	-0.205897	1.60656
A_23_P116387	INCENP	-0.205983	1.60688
A_33_P3240392	FOXO3	-0.206026	1.60704
A_21_P0011526	CCDC144A	-0.2062	1.60768
A_23_P52176	ZNF124	-0.206271	1.60794
A_23_P420551	CIT	-0.206524	1.60888
A_21_P0000320	SNORA30	-0.20663	1.60927
A_23_P503182	ABR	-0.206644	1.60932
A_23_P28869	PTPRA	-0.206803	1.60992
A_23_P349310	TNRC6A	-0.206864	1.61014
A_23_P110851	TERT	-0.206887	1.61023
A_23_P107587	NPC1	-0.206925	1.61037
A_33_P3319870	GREM1	-0.206954	1.61047
A_23_P218817	CPT1B	-0.206986	1.61059
A_21_P0000308	SNORA9	-0.207001	1.61065
A_23_P353035	IGFBP7	-0.207166	1.61126
A_23_P116387	INCENP	-0.207243	1.61155
A_33_P3209741	KATNAL2	-0.207295	1.61174
A_23_P163955	PEMT	-0.207311	1.6118
A_23_P122906	AUTS2	-0.207345	1.61193
A_23_P103942	DNAJC11	-0.207466	1.61238
A_23_P60488	ODF2	-0.207511	1.61254
A_23_P133755	PREP	-0.207557	1.61271
A_23_P52610	DDB2	-0.207578	1.61279
A_33_P3299279	ANXA2R	-0.207672	1.61314
A_33_P3217834	SMARCAL1	-0.207726	1.61334
A_23_P132226	TPST2	-0.207863	1.61385
A_21_P0000781	HOTAIRM1	-0.207891	1.61395
A_23_P122662	GFOD1	-0.20809	1.61469
A_32_P209230	CITED4	-0.208125	1.61482
A_33_P3338724	LENG9	-0.208205	1.61512
A_23_P100420	ZCCHC14	-0.208269	1.61536
A_24_P270814	CRK	-0.208301	1.61548
A_23_P89824	TMEM241	-0.208326	1.61557
A_24_P383523	SAMD4A	-0.208362	1.61571
A_23_P213385	BASP1	-0.208396	1.61583
A_33_P3368188	2015-09-09	-0.208491	1.61618
A_23_P122662	GFOD1	-0.20853	1.61633
A_23_P50907	ITGAV	-0.208654	1.61679
A_33_P3317253	PTER	-0.208676	1.61687
A_23_P315892	ST6GALNAC6	-0.208729	1.61707
A_23_P21673	FOCAD	-0.208759	1.61718
A_19_P00316333	NUP50-AS1	-0.208774	1.61724
A_23_P71598	MPDZ	-0.208847	1.61751
A_33_P3214199	ZNF532	-0.208895	1.61769
A_19_P00321466	LOC100294145	-0.208986	1.61803
A_24_P396231	LAMP2	-0.209095	1.61844
A_33_P3407925	VMP1	-0.209194	1.6188
A_33_P3245321	CENPP	-0.20928	1.61912
A_23_P110851	TERT	-0.209289	1.61916
A_19_P00320158	SEC14L1	-0.209419	1.61964
A_23_P11025	ZNF185	-0.209466	1.61982
A_23_P106127	KIAA0586	-0.209578	1.62024
A_23_P333498	EEPD1	-0.209733	1.62081
A_33_P3278941	REC8	-0.209853	1.62126
A_33_P3418766	ZNF532	-0.210132	1.6223
A_23_P98483	ZBED5	-0.210263	1.62279
A_24_P3415	PPP2R2C	-0.210301	1.62293
A_21_P0006578	LINC01186	-0.21038	1.62323
A_23_P24535	TTC12	-0.21045	1.62349
A_32_P74955	ARID2	-0.210475	1.62359
A_24_P199655	VANGL1	-0.210711	1.62447
A_23_P65741	DIS3L	-0.210724	1.62452
A_19_P00801917	XLOC_014512	-0.210737	1.62457
A_24_P142024	CHMP4A	-0.210799	1.6248
A_23_P113317	P4HTM	-0.210804	1.62482
A_23_P139998	UBAC2	-0.210818	1.62487
A_23_P108673	EVA1A	-0.210856	1.62501
A_24_P876408	C11orf95	-0.210904	1.62519
A_23_P122439	BTN2A2	-0.211013	1.6256
A_23_P104734	STT3A	-0.211083	1.62586
A_23_P104146	ZMYM4	-0.211214	1.62635
A_19_P00806911	NUDT3	-0.211224	1.62639
A_33_P3636590	SUCLG2	-0.211274	1.62658
A_23_P303455	GPR161	-0.211308	1.6267
A_24_P915007	NACC1	-0.211312	1.62672
A_33_P3417865	ZFP36L1	-0.211629	1.6279
A_23_P109768	RNF7	-0.211651	1.62799
A_23_P79441	C2orf42	-0.211713	1.62822
A_23_P394605	SEC24A	-0.211717	1.62823
A_23_P100420	ZCCHC14	-0.211814	1.6286
A_33_P3407042	B3GALT6	-0.211819	1.62862
A_23_P91829	DCBLD2	-0.21185	1.62873
A_23_P73420	TRAPPC9	-0.211871	1.62881
A_23_P107587	NPC1	-0.211911	1.62896
A_23_P154875	BACE2	-0.212201	1.63005
A_32_P18470	TCEAL5	-0.212373	1.6307
A_33_P3312246	PHIP	-0.212454	1.631
A_23_P132763	VGLL3	-0.212584	1.63149
A_23_P112478	NUDT2	-0.212816	1.63236
A_33_P3369766	MED4	-0.213094	1.63341
[truncated: 1,546 more rows]
